# Supplementary material for: Dichlorido{N-[2-(diphenyl­phosphan­yl)benzyl­idene]isopropyl­amine-κ2 N,P}palladium(II) dimethyl sulfoxide monosolvate
Source: Acta Crystallogr Sect E Struct Rep Online. 2011 Apr 16;67(Pt 5):m608–9. doi: 10.1107/S1600536811013936 (PMC3089087; doi:10.1107/S1600536811013936)
Supplement: Supplementary file 1 [file e-67-0m608-sup1.cif]

##############################################################################
#                                                                            #
# This CIF contains the data in a paper accepted for publication in          #
# Acta Crystallographica Section E. It conforms to the requirements of       #
# Notes for Authors for Acta Crystallographica Section E, and has been       #
# peer reviewed under the auspices of the IUCr Commission on Journals.       #
#                                                                            #
# Full details of the Crystallographic Information File format               #
# are given in the paper "The Crystallographic Information File (CIF):       #
# a New Standard Archive File for Crystallography" by S. R. Hall, F. H.      #
# Allen and I. D. Brown [Acta Cryst. (1991), A47, 655-685].                  #
#                                                                            #
# The current version of the core CIF dictionary is obtainable from          #
# ftp://ftp.iucr.org/pub/cif_core.dic.                                       #
#                                                                            #
# Software is freely available for graphical display of the structure(s)     #
# in this CIF. For information consult the CIF software page                 #
# http://www.iucr.org/resources/cif/software.                                #
#                                                                            #
# This file may be used for bona fide research purposes within the           #
# scientific community so long as proper attribution is given to the journal # 
# article from which it was obtained.                                        #
#                                                                            #
##############################################################################
data_global
_audit_creation_method     'WinGX routine CIF_UPDATE'
_audit_conform_dict_name     cif_core.dic
_audit_conform_dict_version     2.4
_journal_date_recd_electronic     2011-04-05
_journal_date_accepted     2011-04-13
_journal_name_full     'Acta Crystallographica, Section E'
_journal_year     2011
_journal_volume     67
_journal_issue      5
_journal_page_first     m608
_journal_page_last     m609
_journal_paper_category     QM
_journal_coeditor_code     GO2010
_publ_contact_author_name     'Chiririwa, Haleden'
_publ_contact_author_address
;
Department of Chemistry,
University of Cape Town,
Private Bag,
Rondebosch, 7707
South Africa
;
_publ_contact_author_email     harrychiririwa@gmail.com
_publ_contact_author_fax     '+27 (021) 6505195'
_publ_contact_author_phone     '+27 (021) 6502527'
_publ_section_title
;\
Dichlorido{<i>N</i>-[2-(diphenylphosphanyl)benzylidene]isopropylamine-\
\k^2^<i>N</i>,<i>P</i>}palladium(II) dimethyl sulfoxide monosolvate
;
loop_
    _publ_author_name
    _publ_author_address
    'Chiririwa, Haleden'
;
Department of Chemistry,
University of Cape Town,
Private Bag,
Rondebosch, 7707
South Africa
;
    'Meijboom, Reinout'
;
Research Centre for Synthesis and Catalysis
Department of Chemistry,
University of Johannesburg,
PO Box 524 Auckland Park,
Johannesburg, 2006
South Africa
;
    'Omondi, Bernard'
;
Research Centre for Synthesis and Catalysis
Department of Chemistry,
University of Johannesburg,
PO Box 524 Auckland Park,
Johannesburg, 2006
South Africa
;
data_I
_audit_creation_method     'WinGX routine CIF_UPDATE'
_audit_conform_dict_name     cif_core.dic
_audit_conform_dict_version     2.4
_chemical_name_systematic
;
Dichlorido{<i>N</i>-[2-(diphenylphosphanyl)benzylidene]isopropylamine-
\k^2^<i>N</i>,<i>P</i>}palladium(II) dimethyl sulfoxide monosolvate
;
_chemical_formula_moiety     'C22 H22 Cl2 N P Pd, C2 H6 O S'
_chemical_formula_sum     'C24 H28 Cl2 N O P Pd S'
_chemical_formula_iupac     '[Pd Cl2 (C22 H22 N P)], C2 H6 O S'
_chemical_formula_weight     586.8
_symmetry_cell_setting     triclinic
_symmetry_space_group_name_H-M     'P -1'
_symmetry_space_group_name_Hall     '-P 1'
loop_
    _symmetry_equiv_pos_as_xyz
    'x, y, z'
    '-x, -y, -z'
_cell_length_a     8.9935(2)
_cell_length_b     10.0413(2)
_cell_length_c     13.9439(3)
_cell_angle_alpha     91.1890(10)
_cell_angle_beta     97.9570(10)
_cell_angle_gamma     94.8690(10)
_cell_volume     1241.93(5)
_cell_formula_units_Z     2
_cell_measurement_reflns_used     45103
_cell_measurement_theta_min     2.95
_cell_measurement_theta_max     28.66
_cell_measurement_temperature     173(2)
_exptl_crystal_description     block
_exptl_crystal_colour     yellow
_exptl_crystal_size_max     0.2
_exptl_crystal_size_mid     0.1
_exptl_crystal_size_min     0.05
_exptl_crystal_density_diffrn     1.569
_exptl_crystal_density_method     'not measured'
_exptl_crystal_F_000     596
_exptl_absorpt_coefficient_mu     1.128
_exptl_absorpt_correction_type     multi-scan
_exptl_absorpt_process_details     '(XPREP; Sheldrick, 2008)'
_exptl_absorpt_correction_T_min     0.8059
_exptl_absorpt_correction_T_max     0.9458
_exptl_special_details
;
The intensity data was collected on a Nonius Kappa CCD diffractometer using an
exposure time of 60 sec/per frame.
;
_diffrn_ambient_temperature     173(2)
_diffrn_radiation_type     MoK\a
_diffrn_radiation_wavelength     0.71073
_diffrn_radiation_monochromator     graphite
_diffrn_measurement_device_type     'Nonius KappaCCD'
_diffrn_measurement_method     '1.0\% \w scans, 60s'
_diffrn_reflns_number     45019
_diffrn_reflns_av_R_equivalents     0.0571
_diffrn_reflns_theta_min     2.95
_diffrn_reflns_theta_max     28.66
_diffrn_reflns_theta_full     28.66
_diffrn_measured_fraction_theta_max     0.992
_diffrn_measured_fraction_theta_full     0.992
_diffrn_reflns_limit_h_min     -12
_diffrn_reflns_limit_h_max     12
_diffrn_reflns_limit_k_min     -13
_diffrn_reflns_limit_k_max     13
_diffrn_reflns_limit_l_min     -18
_diffrn_reflns_limit_l_max     18
_diffrn_standards_number     0
_diffrn_standards_interval_count     0
_diffrn_standards_interval_time     0
_diffrn_standards_decay_%     0
_refine_special_details
;
Refinement of <i>F</i>^2^ against ALL reflections. The weighted <i>R</i>-factor
<i>wR</i> and goodness of fit <i>S</i> are based on <i>F</i>^2^, conventional
<i>R</i>-factors <i>R</i> are based on <i>F</i>, with <i>F</i> set to zero for
negative <i>F</i>^2^. The threshold expression of <i>F</i>^2^ >
\s(<i>F</i>^2^) is used only for calculating <i>R</i>-factors(gt) <i>etc</i>.
and is not relevant to the choice of reflections for refinement.
<i>R</i>-factors based on <i>F</i>^2^ are statistically about twice as large
as those based on <i>F</i>, and <i>R</i>- factors based on ALL data will be
even larger. >>> The Following Model and Quality ALERTS were generated -
(Acta-Mode) <<< Format: alert-number_ALERT_alert-type_alert-level text
910_ALERT_3_C Missing # of FCF Reflections Below Th(Min) ..... 8 911_ALERT_3_C
Missing # FCF Refl Between THmin & STh/<i>L</i>= 0.600 4 244_ALERT_4_C Low
'Solvent' <i>U</i>~eq~ as Compared to Neighbors for S28 912_ALERT_4_C Missing
# of FCF Reflections Above STh/<i>L</i>= 0.600 42 Noted.
;
_reflns_number_total     6342
_reflns_number_gt     5437
_reflns_threshold_expression     I>2\s(I)
_refine_ls_structure_factor_coef     Fsqd
_refine_ls_matrix_type     full
_refine_ls_R_factor_all     0.0393
_refine_ls_R_factor_gt     0.0287
_refine_ls_wR_factor_gt     0.0642
_refine_ls_wR_factor_ref     0.0692
_refine_ls_goodness_of_fit_ref     1.04
_refine_ls_restrained_S_all     1.04
_refine_ls_number_reflns     6342
_refine_ls_number_parameters     284
_refine_ls_number_restraints     0
_refine_ls_hydrogen_treatment     constr
_refine_ls_weighting_scheme     calc
_refine_ls_weighting_details
         'calc w=1/[\s^2^(Fo^2^)+(0.0269P)^2^+1.3328P] where P=(Fo^2^+2Fc^2^)/3'
_atom_sites_solution_hydrogens     geom
_atom_sites_solution_primary     direct
_atom_sites_solution_secondary     difmap
_refine_ls_shift/su_max     0.001
_refine_ls_shift/su_mean     0
_refine_diff_density_max     0.735
_refine_diff_density_min     -0.585
_refine_ls_extinction_method     none
loop_
    _atom_type_symbol
    _atom_type_description
    _atom_type_scat_dispersion_real
    _atom_type_scat_dispersion_imag
    _atom_type_scat_source
    C C 0.0033 0.0016 'International Tables Vol C Tables 4.2.6.8 and 6.1.1.4'
    H H 0 0 'International Tables Vol C Tables 4.2.6.8 and 6.1.1.4'
    N N 0.0061 0.0033 'International Tables Vol C Tables 4.2.6.8 and 6.1.1.4'
    P P 0.1023 0.0942 'International Tables Vol C Tables 4.2.6.8 and 6.1.1.4'
    Cl Cl 0.1484 0.1585 'International Tables Vol C Tables 4.2.6.8 and 6.1.1.4'
    Pd Pd -0.9988 1.0072 'International Tables Vol C Tables 4.2.6.8 and 6.1.1.4'
    S S 0.1246 0.1234 'International Tables Vol C Tables 4.2.6.8 and 6.1.1.4'
    O O 0.0106 0.006 'International Tables Vol C Tables 4.2.6.8 and 6.1.1.4'
_computing_data_collection     'COLLECT (Nonius, 1998)'
_computing_cell_refinement     'DENZO-SMN (Otwinowski & Minor, 1997)'
_computing_data_reduction     'DENZO-SMN (Otwinowski & Minor, 1997)'
_computing_structure_solution     'SHELXS97 (Sheldrick, 2008)'
_computing_structure_refinement     'SHELXL97 (Sheldrick, 2008)'
_computing_molecular_graphics
               'DIAMOND (Brandenburg & Putz, 2005) and ORTEP-3 (Farrugia, 1997)'
_computing_publication_material     'WinGX (Farrugia, 1999)'
loop_
    _atom_site_type_symbol
    _atom_site_label
    _atom_site_fract_x
    _atom_site_fract_y
    _atom_site_fract_z
    _atom_site_U_iso_or_equiv
    _atom_site_adp_type
    _atom_site_calc_flag
    _atom_site_refinement_flags
    _atom_site_occupancy
    _atom_site_symmetry_multiplicity
    _atom_site_disorder_assembly
    _atom_site_disorder_group
    Pd Pd1 0.692464(17) 0.906752(15) 0.782015(11) 0.01442(5) Uani d . 1 1 . .
    Cl Cl2 0.81013(7) 1.03910(5) 0.66893(4) 0.02557(12) Uani d . 1 1 . .
    Cl Cl3 0.79546(6) 1.05312(5) 0.90562(4) 0.02177(11) Uani d . 1 1 . .
    P P4 0.60198(6) 0.76339(5) 0.88308(4) 0.01342(10) Uani d . 1 1 . .
    C C5 0.3985(2) 0.7298(2) 0.86142(14) 0.0160(4) Uani d . 1 1 . .
    C C6 0.3297(2) 0.6002(2) 0.84559(16) 0.0211(4) Uani d . 1 1 . .
    H H6 0.3894 0.5267 0.8445 0.025 Uiso calc R 1 1 . .
    C C7 0.1734(3) 0.5788(2) 0.83137(17) 0.0267(5) Uani d . 1 1 . .
    H H7 0.1263 0.4904 0.8208 0.032 Uiso calc R 1 1 . .
    C C8 0.0863(3) 0.6857(3) 0.83255(17) 0.0278(5) Uani d . 1 1 . .
    H H8 -0.0205 0.6705 0.822 0.033 Uiso calc R 1 1 . .
    C C9 0.1537(3) 0.8148(3) 0.84904(18) 0.0276(5) Uani d . 1 1 . .
    H H9 0.0934 0.8878 0.8506 0.033 Uiso calc R 1 1 . .
    C C10 0.3099(2) 0.8373(2) 0.86331(16) 0.0215(4) Uani d . 1 1 . .
    H H10 0.3564 0.9258 0.8744 0.026 Uiso calc R 1 1 . .
    C C11 0.6521(2) 0.7857(2) 1.01311(14) 0.0157(4) Uani d . 1 1 . .
    C C12 0.5403(2) 0.7771(2) 1.07331(16) 0.0198(4) Uani d . 1 1 . .
    H H12 0.4373 0.761 1.0461 0.024 Uiso calc R 1 1 . .
    C C13 0.5799(3) 0.7923(2) 1.17326(17) 0.0253(5) Uani d . 1 1 . .
    H H13 0.5038 0.7868 1.2144 0.03 Uiso calc R 1 1 . .
    C C14 0.7297(3) 0.8155(2) 1.21262(16) 0.0248(5) Uani d . 1 1 . .
    H H14 0.7563 0.8256 1.2809 0.03 Uiso calc R 1 1 . .
    C C15 0.8418(3) 0.8241(2) 1.15317(17) 0.0232(5) Uani d . 1 1 . .
    H H15 0.9446 0.8395 1.1809 0.028 Uiso calc R 1 1 . .
    C C16 0.8037(2) 0.8101(2) 1.05361(16) 0.0199(4) Uani d . 1 1 . .
    H H16 0.8802 0.8172 1.0129 0.024 Uiso calc R 1 1 . .
    C C17 0.6770(2) 0.6088(2) 0.84994(15) 0.0159(4) Uani d . 1 1 . .
    C C18 0.7437(2) 0.5266(2) 0.91970(16) 0.0192(4) Uani d . 1 1 . .
    H H18 0.7501 0.5509 0.9865 0.023 Uiso calc R 1 1 . .
    C C19 0.8007(2) 0.4098(2) 0.89261(17) 0.0223(5) Uani d . 1 1 . .
    H H19 0.8482 0.356 0.9409 0.027 Uiso calc R 1 1 . .
    C C20 0.7890(3) 0.3707(2) 0.79583(17) 0.0233(5) Uani d . 1 1 . .
    H H20 0.827 0.2899 0.7776 0.028 Uiso calc R 1 1 . .
    C C21 0.7210(2) 0.4511(2) 0.72572(17) 0.0215(4) Uani d . 1 1 . .
    H H21 0.7113 0.424 0.6593 0.026 Uiso calc R 1 1 . .
    C C22 0.6667(2) 0.5713(2) 0.75165(15) 0.0172(4) Uani d . 1 1 . .
    C C23 0.5949(2) 0.6484(2) 0.67202(15) 0.0181(4) Uani d . 1 1 . .
    H H23 0.5485 0.5992 0.6152 0.022 Uiso calc R 1 1 . .
    N N24 0.58919(19) 0.77410(17) 0.67214(12) 0.0151(3) Uani d . 1 1 . .
    C C25 0.5053(2) 0.8390(2) 0.58773(16) 0.0213(4) Uani d . 1 1 . .
    H H25 0.5792 0.9031 0.5612 0.026 Uiso calc R 1 1 . .
    C C26 0.4340(3) 0.7429(2) 0.50560(17) 0.0295(5) Uani d . 1 1 . .
    H H26A 0.5125 0.6957 0.4808 0.044 Uiso calc R 1 1 . .
    H H26B 0.3821 0.7929 0.4534 0.044 Uiso calc R 1 1 . .
    H H26C 0.3613 0.678 0.5295 0.044 Uiso calc R 1 1 . .
    C C27 0.3888(3) 0.9202(3) 0.62503(19) 0.0332(6) Uani d . 1 1 . .
    H H27A 0.3169 0.8605 0.6542 0.05 Uiso calc R 1 1 . .
    H H27B 0.335 0.9658 0.5711 0.05 Uiso calc R 1 1 . .
    H H27C 0.4395 0.9867 0.6739 0.05 Uiso calc R 1 1 . .
    S S28 0.84672(7) 0.69728(7) 0.47504(5) 0.03166(14) Uani d . 1 1 . .
    O O29 0.7727(2) 0.5699(2) 0.50672(16) 0.0482(5) Uani d . 1 1 . .
    C C30 0.9867(4) 0.7594(4) 0.5719(3) 0.0637(10) Uani d . 1 1 . .
    H H30A 0.9381 0.784 0.6277 0.096 Uiso calc R 1 1 . .
    H H30B 1.0443 0.8383 0.5513 0.096 Uiso calc R 1 1 . .
    H H30C 1.0547 0.6901 0.5902 0.096 Uiso calc R 1 1 . .
    C C31 0.9725(4) 0.6499(3) 0.3950(2) 0.0425(7) Uani d . 1 1 . .
    H H31A 1.0412 0.5889 0.4276 0.064 Uiso calc R 1 1 . .
    H H31B 1.0309 0.7298 0.3765 0.064 Uiso calc R 1 1 . .
    H H31C 0.9146 0.6048 0.3369 0.064 Uiso calc R 1 1 . .
loop_
    _atom_site_aniso_label
    _atom_site_aniso_U_11
    _atom_site_aniso_U_22
    _atom_site_aniso_U_33
    _atom_site_aniso_U_12
    _atom_site_aniso_U_13
    _atom_site_aniso_U_23
    Pd1 0.01427(8) 0.01327(8) 0.01514(8) -0.00108(5) 0.00121(6) 0.00175(5)
    Cl2 0.0312(3) 0.0234(3) 0.0205(3) -0.0086(2) 0.0039(2) 0.0057(2)
    Cl3 0.0260(3) 0.0174(2) 0.0203(3) -0.0042(2) 0.0015(2) -0.00139(19)
    P4 0.0126(2) 0.0129(2) 0.0144(2) -0.00071(18) 0.00179(19) 0.00119(19)
    C5 0.0129(9) 0.0209(10) 0.0138(9) -0.0019(8) 0.0021(7) 0.0012(8)
    C6 0.0201(10) 0.0199(10) 0.0230(11) -0.0014(8) 0.0035(9) -0.0005(9)
    C7 0.0218(11) 0.0273(12) 0.0284(12) -0.0099(9) 0.0018(9) -0.0030(10)
    C8 0.0139(10) 0.0409(14) 0.0271(12) -0.0034(9) 0.0008(9) 0.0019(10)
    C9 0.0191(11) 0.0315(12) 0.0330(13) 0.0060(9) 0.0036(10) 0.0035(10)
    C10 0.0177(10) 0.0204(10) 0.0264(11) 0.0007(8) 0.0033(9) 0.0019(9)
    C11 0.0177(10) 0.0144(9) 0.0150(10) 0.0006(8) 0.0025(8) 0.0015(7)
    C12 0.0180(10) 0.0211(10) 0.0197(10) -0.0017(8) 0.0028(8) 0.0013(8)
    C13 0.0290(12) 0.0274(12) 0.0211(11) 0.0008(9) 0.0094(9) 0.0019(9)
    C14 0.0329(13) 0.0253(11) 0.0156(10) 0.0058(10) -0.0008(9) 0.0017(9)
    C15 0.0209(11) 0.0224(11) 0.0242(11) 0.0029(9) -0.0054(9) 0.0024(9)
    C16 0.0185(10) 0.0193(10) 0.0220(11) 0.0018(8) 0.0029(8) 0.0019(8)
    C17 0.0132(9) 0.0139(9) 0.0213(10) -0.0008(7) 0.0053(8) 0.0017(8)
    C18 0.0198(10) 0.0192(10) 0.0186(10) -0.0011(8) 0.0048(8) 0.0021(8)
    C19 0.0212(11) 0.0187(10) 0.0277(12) 0.0034(8) 0.0042(9) 0.0073(9)
    C20 0.0230(11) 0.0166(10) 0.0322(12) 0.0037(8) 0.0096(9) 0.0011(9)
    C21 0.0221(11) 0.0197(10) 0.0234(11) 0.0002(8) 0.0073(9) -0.0027(8)
    C22 0.0133(9) 0.0164(10) 0.0219(11) -0.0016(7) 0.0038(8) 0.0027(8)
    C23 0.0170(10) 0.0195(10) 0.0175(10) -0.0012(8) 0.0028(8) -0.0006(8)
    N24 0.0143(8) 0.0180(8) 0.0124(8) -0.0014(6) 0.0011(6) 0.0029(7)
    C25 0.0230(11) 0.0217(11) 0.0174(10) 0.0005(9) -0.0027(8) 0.0044(8)
    C26 0.0326(13) 0.0304(13) 0.0219(12) 0.0032(10) -0.0089(10) 0.0006(10)
    C27 0.0346(14) 0.0353(14) 0.0294(13) 0.0144(11) -0.0034(11) 0.0033(11)
    S28 0.0291(3) 0.0336(3) 0.0343(3) 0.0071(3) 0.0082(3) 0.0067(3)
    O29 0.0432(12) 0.0504(13) 0.0560(13) 0.0020(10) 0.0234(10) 0.0197(10)
    C30 0.056(2) 0.070(2) 0.061(2) 0.0167(18) -0.0100(18) -0.0245(19)
    C31 0.0501(17) 0.0439(16) 0.0398(16) 0.0093(14) 0.0240(14) 0.0124(13)
_geom_special_details
;
All e.s.d.'s (except the e.s.d. in the dihedral angle between two l.s. planes)
are estimated using the full covariance matrix. The cell e.s.d.'s are taken
into account individually in the estimation of e.s.d.'s in distances, angles
and torsion angles; correlations between e.s.d.'s in cell parameters are only
used when they are defined by crystal symmetry. An approximate (isotropic)
treatment of cell e.s.d.'s is used for estimating e.s.d.'s involving l.s.
planes.
;
loop_
    _geom_bond_atom_site_label_1
    _geom_bond_atom_site_label_2
    _geom_bond_site_symmetry_2
    _geom_bond_distance
    _geom_bond_publ_flag
    Pd1 N24 . 2.0725(17) yes
    Pd1 P4 . 2.2188(5) yes
    Pd1 Cl3 . 2.2826(5) yes
    Pd1 Cl2 . 2.3838(5) yes
    P4 C11 . 1.811(2) ?
    P4 C5 . 1.814(2) ?
    P4 C17 . 1.820(2) ?
    C5 C6 . 1.392(3) ?
    C5 C10 . 1.397(3) ?
    C6 C7 . 1.390(3) ?
    C6 H6 . 0.95 ?
    C7 C8 . 1.383(4) ?
    C7 H7 . 0.95 ?
    C8 C9 . 1.385(3) ?
    C8 H8 . 0.95 ?
    C9 C10 . 1.389(3) ?
    C9 H9 . 0.95 ?
    C10 H10 . 0.95 ?
    C11 C12 . 1.394(3) ?
    C11 C16 . 1.401(3) ?
    C12 C13 . 1.392(3) ?
    C12 H12 . 0.95 ?
    C13 C14 . 1.381(3) ?
    C13 H13 . 0.95 ?
    C14 C15 . 1.390(3) ?
    C14 H14 . 0.95 ?
    C15 C16 . 1.384(3) ?
    C15 H15 . 0.95 ?
    C16 H16 . 0.95 ?
    C17 C18 . 1.395(3) ?
    C17 C22 . 1.402(3) ?
    C18 C19 . 1.385(3) ?
    C18 H18 . 0.95 ?
    C19 C20 . 1.385(3) ?
    C19 H19 . 0.95 ?
    C20 C21 . 1.390(3) ?
    C20 H20 . 0.95 ?
    C21 C22 . 1.399(3) ?
    C21 H21 . 0.95 ?
    C22 C23 . 1.473(3) ?
    C23 N24 . 1.268(3) ?
    C23 H23 . 0.95 ?
    N24 C25 . 1.500(3) ?
    C25 C26 . 1.516(3) ?
    C25 C27 . 1.520(3) ?
    C25 H25 . 1 ?
    C26 H26A . 0.98 ?
    C26 H26B . 0.98 ?
    C26 H26C . 0.98 ?
    C27 H27A . 0.98 ?
    C27 H27B . 0.98 ?
    C27 H27C . 0.98 ?
    S28 O29 . 1.495(2) ?
    S28 C30 . 1.777(3) ?
    S28 C31 . 1.781(3) ?
    C30 H30A . 0.98 ?
    C30 H30B . 0.98 ?
    C30 H30C . 0.98 ?
    C31 H31A . 0.98 ?
    C31 H31B . 0.98 ?
    C31 H31C . 0.98 ?
loop_
    _geom_angle_atom_site_label_1
    _geom_angle_atom_site_label_2
    _geom_angle_atom_site_label_3
    _geom_angle_site_symmetry_1
    _geom_angle_site_symmetry_3
    _geom_angle
    _geom_angle_publ_flag
    N24 Pd1 P4 . . 86.13(5) ?
    N24 Pd1 Cl3 . . 177.29(5) ?
    P4 Pd1 Cl3 . . 92.308(19) ?
    N24 Pd1 Cl2 . . 91.07(5) ?
    P4 Pd1 Cl2 . . 172.60(2) ?
    Cl3 Pd1 Cl2 . . 90.74(2) ?
    C11 P4 C5 . . 106.03(9) ?
    C11 P4 C17 . . 106.11(9) ?
    C5 P4 C17 . . 105.72(9) ?
    C11 P4 Pd1 . . 121.52(7) ?
    C5 P4 Pd1 . . 113.83(7) ?
    C17 P4 Pd1 . . 102.26(7) ?
    C6 C5 C10 . . 119.75(19) ?
    C6 C5 P4 . . 121.68(16) ?
    C10 C5 P4 . . 118.55(16) ?
    C7 C6 C5 . . 119.8(2) ?
    C7 C6 H6 . . 120.1 ?
    C5 C6 H6 . . 120.1 ?
    C8 C7 C6 . . 120.2(2) ?
    C8 C7 H7 . . 119.9 ?
    C6 C7 H7 . . 119.9 ?
    C7 C8 C9 . . 120.4(2) ?
    C7 C8 H8 . . 119.8 ?
    C9 C8 H8 . . 119.8 ?
    C8 C9 C10 . . 119.8(2) ?
    C8 C9 H9 . . 120.1 ?
    C10 C9 H9 . . 120.1 ?
    C9 C10 C5 . . 120.0(2) ?
    C9 C10 H10 . . 120 ?
    C5 C10 H10 . . 120 ?
    C12 C11 C16 . . 119.77(19) ?
    C12 C11 P4 . . 120.23(16) ?
    C16 C11 P4 . . 119.99(16) ?
    C13 C12 C11 . . 119.9(2) ?
    C13 C12 H12 . . 120 ?
    C11 C12 H12 . . 120 ?
    C14 C13 C12 . . 120.0(2) ?
    C14 C13 H13 . . 120 ?
    C12 C13 H13 . . 120 ?
    C13 C14 C15 . . 120.5(2) ?
    C13 C14 H14 . . 119.7 ?
    C15 C14 H14 . . 119.7 ?
    C16 C15 C14 . . 120.0(2) ?
    C16 C15 H15 . . 120 ?
    C14 C15 H15 . . 120 ?
    C15 C16 C11 . . 119.8(2) ?
    C15 C16 H16 . . 120.1 ?
    C11 C16 H16 . . 120.1 ?
    C18 C17 C22 . . 119.21(19) ?
    C18 C17 P4 . . 121.73(16) ?
    C22 C17 P4 . . 119.06(15) ?
    C19 C18 C17 . . 120.6(2) ?
    C19 C18 H18 . . 119.7 ?
    C17 C18 H18 . . 119.7 ?
    C18 C19 C20 . . 120.6(2) ?
    C18 C19 H19 . . 119.7 ?
    C20 C19 H19 . . 119.7 ?
    C19 C20 C21 . . 119.2(2) ?
    C19 C20 H20 . . 120.4 ?
    C21 C20 H20 . . 120.4 ?
    C20 C21 C22 . . 120.9(2) ?
    C20 C21 H21 . . 119.5 ?
    C22 C21 H21 . . 119.5 ?
    C21 C22 C17 . . 119.37(19) ?
    C21 C22 C23 . . 116.68(19) ?
    C17 C22 C23 . . 123.88(19) ?
    N24 C23 C22 . . 126.2(2) ?
    N24 C23 H23 . . 116.9 ?
    C22 C23 H23 . . 116.9 ?
    C23 N24 C25 . . 120.52(18) ?
    C23 N24 Pd1 . . 125.16(15) ?
    C25 N24 Pd1 . . 114.31(13) ?
    N24 C25 C26 . . 114.55(18) ?
    N24 C25 C27 . . 108.31(18) ?
    C26 C25 C27 . . 111.5(2) ?
    N24 C25 H25 . . 107.4 ?
    C26 C25 H25 . . 107.4 ?
    C27 C25 H25 . . 107.4 ?
    C25 C26 H26A . . 109.5 ?
    C25 C26 H26B . . 109.5 ?
    H26A C26 H26B . . 109.5 ?
    C25 C26 H26C . . 109.5 ?
    H26A C26 H26C . . 109.5 ?
    H26B C26 H26C . . 109.5 ?
    C25 C27 H27A . . 109.5 ?
    C25 C27 H27B . . 109.5 ?
    H27A C27 H27B . . 109.5 ?
    C25 C27 H27C . . 109.5 ?
    H27A C27 H27C . . 109.5 ?
    H27B C27 H27C . . 109.5 ?
    O29 S28 C30 . . 107.28(18) ?
    O29 S28 C31 . . 106.12(13) ?
    C30 S28 C31 . . 96.87(17) ?
    S28 C30 H30A . . 109.5 ?
    S28 C30 H30B . . 109.5 ?
    H30A C30 H30B . . 109.5 ?
    S28 C30 H30C . . 109.5 ?
    H30A C30 H30C . . 109.5 ?
    H30B C30 H30C . . 109.5 ?
    S28 C31 H31A . . 109.5 ?
    S28 C31 H31B . . 109.5 ?
    H31A C31 H31B . . 109.5 ?
    S28 C31 H31C . . 109.5 ?
    H31A C31 H31C . . 109.5 ?
    H31B C31 H31C . . 109.5 ?
loop_
    _geom_torsion_atom_site_label_1
    _geom_torsion_atom_site_label_2
    _geom_torsion_atom_site_label_3
    _geom_torsion_atom_site_label_4
    _geom_torsion_site_symmetry_1
    _geom_torsion_site_symmetry_2
    _geom_torsion_site_symmetry_3
    _geom_torsion_site_symmetry_4
    _geom_torsion
    _geom_torsion_publ_flag
    N24 Pd1 P4 C11 . . . . 173.54(9) ?
    Cl3 Pd1 P4 C11 . . . . -8.68(8) ?
    N24 Pd1 P4 C5 . . . . -57.78(9) ?
    Cl3 Pd1 P4 C5 . . . . 120.00(8) ?
    N24 Pd1 P4 C17 . . . . 55.74(8) ?
    Cl3 Pd1 P4 C17 . . . . -126.48(7) ?
    C11 P4 C5 C6 . . . . -99.04(18) ?
    C17 P4 C5 C6 . . . . 13.3(2) ?
    Pd1 P4 C5 C6 . . . . 124.78(16) ?
    C11 P4 C5 C10 . . . . 79.32(18) ?
    C17 P4 C5 C10 . . . . -168.29(17) ?
    Pd1 P4 C5 C10 . . . . -56.85(18) ?
    C10 C5 C6 C7 . . . . 0.3(3) ?
    P4 C5 C6 C7 . . . . 178.61(17) ?
    C5 C6 C7 C8 . . . . 0.3(3) ?
    C6 C7 C8 C9 . . . . -0.8(4) ?
    C7 C8 C9 C10 . . . . 0.8(4) ?
    C8 C9 C10 C5 . . . . -0.3(4) ?
    C6 C5 C10 C9 . . . . -0.2(3) ?
    P4 C5 C10 C9 . . . . -178.65(18) ?
    C5 P4 C11 C12 . . . . -0.86(19) ?
    C17 P4 C11 C12 . . . . -112.97(17) ?
    Pd1 P4 C11 C12 . . . . 131.15(15) ?
    C5 P4 C11 C16 . . . . 178.44(16) ?
    C17 P4 C11 C16 . . . . 66.32(18) ?
    Pd1 P4 C11 C16 . . . . -49.55(19) ?
    C16 C11 C12 C13 . . . . -0.3(3) ?
    P4 C11 C12 C13 . . . . 179.01(17) ?
    C11 C12 C13 C14 . . . . -0.2(3) ?
    C12 C13 C14 C15 . . . . 0.1(4) ?
    C13 C14 C15 C16 . . . . 0.4(3) ?
    C14 C15 C16 C11 . . . . -0.8(3) ?
    C12 C11 C16 C15 . . . . 0.8(3) ?
    P4 C11 C16 C15 . . . . -178.52(16) ?
    C11 P4 C17 C18 . . . . 5.77(19) ?
    C5 P4 C17 C18 . . . . -106.56(18) ?
    Pd1 P4 C17 C18 . . . . 134.06(16) ?
    C11 P4 C17 C22 . . . . -174.50(16) ?
    C5 P4 C17 C22 . . . . 73.16(17) ?
    Pd1 P4 C17 C22 . . . . -46.22(17) ?
    C22 C17 C18 C19 . . . . 0.6(3) ?
    P4 C17 C18 C19 . . . . -179.64(16) ?
    C17 C18 C19 C20 . . . . -1.7(3) ?
    C18 C19 C20 C21 . . . . 0.9(3) ?
    C19 C20 C21 C22 . . . . 1.0(3) ?
    C20 C21 C22 C17 . . . . -2.0(3) ?
    C20 C21 C22 C23 . . . . -179.3(2) ?
    C18 C17 C22 C21 . . . . 1.2(3) ?
    P4 C17 C22 C21 . . . . -178.53(15) ?
    C18 C17 C22 C23 . . . . 178.23(19) ?
    P4 C17 C22 C23 . . . . -1.5(3) ?
    C21 C22 C23 N24 . . . . -152.1(2) ?
    C17 C22 C23 N24 . . . . 30.8(3) ?
    C22 C23 N24 C25 . . . . -176.85(19) ?
    C22 C23 N24 Pd1 . . . . 4.3(3) ?
    P4 Pd1 N24 C23 . . . . -45.47(17) ?
    Cl2 Pd1 N24 C23 . . . . 127.68(17) ?
    P4 Pd1 N24 C25 . . . . 135.59(13) ?
    Cl2 Pd1 N24 C25 . . . . -51.26(13) ?
    C23 N24 C25 C26 . . . . -1.0(3) ?
    Pd1 N24 C25 C26 . . . . 177.99(16) ?
    C23 N24 C25 C27 . . . . 124.1(2) ?
    Pd1 N24 C25 C27 . . . . -56.9(2) ?
loop_
    _geom_hbond_atom_site_label_D
    _geom_hbond_atom_site_label_H
    _geom_hbond_atom_site_label_A
    _geom_hbond_site_symmetry_A
    _geom_hbond_distance_DH
    _geom_hbond_distance_HA
    _geom_hbond_distance_DA
    _geom_hbond_angle_DHA
    C31 H31A O29 2_766 0.98 2.50 3.481(4) 174
    C10 H10 Cg3 2_677 0.95 2.84 3.643(2) 146
    C8 H8 Cg4 1_455 0.95 2.74 3.577(3) 147
