# Supplementary material for: Dichlorido{N-[2-(diphenyl­phosphan­yl)benzyl­idene]isopropyl­amine-κ2 N,P}palladium(II) dimethyl sulfoxide monosolvate
Source: Acta Crystallogr Sect E Struct Rep Online. 2011 Apr 16;67(Pt 5):m608–9. doi: 10.1107/S1600536811013936 (PMC3089087; doi:10.1107/S1600536811013936)
Supplement: Supplementary file 2 [file e-67-0m608-Isup2.hkl]

#
# h,k,l, Fc-squared, Fo-squared, sigma(Fo-squared) and status flag
#
data_I
_shelx_title ' hc165p1_ in P-1'
_shelx_refln_list_code          4
_shelx_F_calc_maximum      201.38
_exptl_crystal_F_000       596.00
_reflns_d_resolution_high  0.7409
 
loop_
 _symmetry_equiv_pos_as_xyz
 'x, y, z'
 '-x, -y, -z'
 
_cell_length_a     8.9935
_cell_length_b    10.0413
_cell_length_c    13.9439
_cell_angle_alpha  91.189
_cell_angle_beta   97.957
_cell_angle_gamma  94.869
 
_shelx_F_squared_multiplier     1.000
 
loop_
 _refln_index_h
 _refln_index_k
 _refln_index_l
 _refln_F_squared_calc
 _refln_F_squared_meas
 _refln_F_squared_sigma
 _refln_observed_status
   2   0   0    18916.71    19212.08    280.19 o
   3   0   0      357.44      384.30      6.88 o
   4   0   0      212.47      258.15      5.52 o
   5   0   0      277.11      324.67      6.66 o
   6   0   0     1814.32     1832.49     36.88 o
   7   0   0      672.88      634.63     16.73 o
   8   0   0     3255.54     3241.58     67.89 o
   9   0   0       78.00       46.93      9.73 o
  10   0   0     2235.37     2319.50     64.58 o
  11   0   0      761.31      669.62     33.99 o
 -12   1   0     1279.65     1104.63     87.75 o
 -11   1   0       31.96        8.93     19.30 o
 -10   1   0     1996.56     2071.16     63.03 o
  -9   1   0       58.45       47.77     11.22 o
  -8   1   0      140.04      141.51      8.28 o
  -7   1   0      362.47      346.49     10.06 o
  -6   1   0       28.30       35.38      3.48 o
  -5   1   0      808.08      816.84     14.86 o
  -4   1   0      467.80      442.48      8.69 o
  -3   1   0      964.99      986.77     16.53 o
  -2   1   0    10752.79    10607.33    156.35 o
   1   1   0    11491.71    10948.57    199.50 o
   2   1   0      274.84      338.92      5.49 o
   3   1   0       25.95       42.85      1.72 o
   4   1   0      206.49      214.29      4.33 o
   5   1   0       51.54       37.70      2.96 o
   6   1   0     3105.02     2858.00     61.87 o
   7   1   0        8.03        3.05      4.15 o
   8   1   0     4936.87     5060.43    108.52 o
   9   1   0       57.37       36.45      9.99 o
  10   1   0      728.55      770.07     33.10 o
  11   1   0      278.13      300.78     27.30 o
 -12   2   0      659.78      499.10     48.01 o
 -11   2   0      437.85      367.86     29.29 o
 -10   2   0      294.78      272.41     26.24 o
  -9   2   0      177.70      174.62     12.91 o
  -8   2   0      495.39      485.33     13.51 o
  -7   2   0        1.49        1.82      3.27 o
  -6   2   0      427.52      402.30      9.63 o
  -5   2   0      642.97      677.39     12.88 o
  -4   2   0    12285.99    12308.98    176.19 o
  -3   2   0      168.78      174.68      6.23 o
  -2   2   0    28107.12    28469.29    397.59 o
  -1   2   0     6317.34     6379.34     91.51 o
   0   2   0     1202.23     1137.99     17.53 o
   1   2   0      304.72      246.34      4.64 o
   2   2   0     3511.47     3867.50     62.20 o
   3   2   0      870.60      868.20     16.49 o
   4   2   0      160.69      108.05      3.53 o
   5   2   0      556.90      608.23     10.35 o
   6   2   0     4730.15     4660.41     98.61 o
   7   2   0     2056.50     1926.96     40.87 o
   8   2   0     1333.13     1318.01     35.01 o
   9   2   0     2247.42     2217.50     46.55 o
  10   2   0       52.27       58.24     16.24 o
  11   2   0       88.41       86.93     21.75 o
 -11   3   0       49.50       48.81     25.57 o
 -10   3   0      434.54      413.16     26.06 o
  -9   3   0      154.31      179.58     13.48 o
  -8   3   0       58.44       46.01      6.30 o
  -7   3   0      145.68      156.72      6.78 o
  -6   3   0     3480.54     3788.15     71.34 o
  -5   3   0     1434.03     1424.92     28.58 o
  -4   3   0     9059.70     9212.43    144.66 o
  -3   3   0     4752.79     4746.82     77.71 o
  -2   3   0     2623.07     2467.10     34.94 o
  -1   3   0     1451.05     1481.94     22.62 o
   0   3   0      189.22      222.98      4.89 o
   1   3   0     3330.87     3480.49     49.41 o
   2   3   0     3988.41     4067.83     62.32 o
   3   3   0        0.43        1.24      1.63 o
   4   3   0    14378.36    15187.60    227.05 o
   5   3   0     1067.76     1099.14     22.02 o
   6   3   0     5005.75     4893.14    120.35 o
   7   3   0     1622.38     1624.86     41.73 o
   8   3   0       39.22       21.07      9.03 o
   9   3   0      397.45      396.38     24.98 o
  10   3   0      340.82      361.28     35.00 o
  11   3   0        7.54       19.25     17.99 o
 -11   4   0      264.66      248.94     27.62 o
 -10   4   0       15.47       19.92     13.76 o
  -9   4   0      335.55      348.05     18.06 o
  -8   4   0     3114.87     3223.12     70.80 o
  -7   4   0      657.48      656.82     24.19 o
  -6   4   0     9380.50    10025.91    268.82 o
  -5   4   0     1345.00     1436.70     27.32 o
  -4   4   0     2372.50     2427.50     35.40 o
  -3   4   0     4035.41     4367.23     68.30 o
  -2   4   0     1089.03     1265.56     19.17 o
  -1   4   0      337.57      459.30      9.04 o
   0   4   0      234.34      243.09      5.17 o
   1   4   0       28.28       37.09      2.30 o
   2   4   0     4062.76     4081.34     64.22 o
   3   4   0     1177.10     1156.95     20.90 o
   4   4   0     7337.04     7447.56    114.63 o
   5   4   0     8180.37     7992.55    129.45 o
   6   4   0      500.69      440.46     13.45 o
   7   4   0     1002.14     1043.87     29.69 o
   8   4   0        0.24       -8.89      8.89 o
   9   4   0       83.95       63.11     13.81 o
  10   4   0      355.95      428.81     26.52 o
  11   4   0      166.12      146.84     54.34 o
 -11   5   0      139.01      145.64     26.66 o
 -10   5   0       34.75       36.10     16.96 o
  -9   5   0       48.88       44.05     11.43 o
  -8   5   0      447.63      450.07     20.10 o
  -7   5   0     1793.35     1753.47     43.32 o
  -6   5   0     1204.17     1156.04     29.40 o
  -5   5   0     3171.21     3228.84     56.49 o
  -4   5   0     1479.52     1519.66     23.66 o
  -3   5   0      852.97      941.95     16.22 o
  -2   5   0      283.59      355.35      7.46 o
  -1   5   0      199.78      225.36      5.61 o
   1   5   0      104.00       84.97      3.14 o
   2   5   0     4664.41     4409.25     68.68 o
   3   5   0     3319.01     3243.07     55.99 o
   4   5   0     1666.64     1626.70     29.86 o
   5   5   0     3091.39     3061.41     72.59 o
   6   5   0       62.99       55.21      6.27 o
   7   5   0      156.61      154.75      8.49 o
   8   5   0      158.05      173.50     16.02 o
   9   5   0        7.91       14.70     13.13 o
  10   5   0      619.07      686.58     31.04 o
 -11   6   0      232.52      281.69     91.88 o
 -10   6   0     1255.60     1347.80     54.28 o
  -9   6   0        1.70      -12.20     12.20 o
  -8   6   0     1559.95     1648.60     44.82 o
  -7   6   0     1633.30     1632.45     44.37 o
  -6   6   0       54.59       36.40      8.11 o
  -5   6   0      940.00      918.83     20.65 o
  -4   6   0      220.17      187.37      6.51 o
  -3   6   0      120.12      102.26      4.86 o
  -2   6   0       15.14       15.61      2.36 o
  -1   6   0       20.62       30.06      3.33 o
   0   6   0     5702.29     5796.09     99.96 o
   1   6   0     7864.36     7837.89    130.21 o
   2   6   0     6076.06     6256.03     97.96 o
   3   6   0    10307.14    10174.38    177.65 o
   4   6   0       24.43       23.82      3.74 o
   5   6   0       35.00       14.52      6.85 o
   6   6   0       43.96       50.10      8.93 o
   7   6   0      330.52      302.99     15.38 o
   8   6   0      535.32      558.65     22.79 o
   9   6   0      377.17      383.43     23.29 o
  10   6   0      669.70      694.82     37.99 o
 -10   7   0      951.82     1038.09     66.61 o
  -9   7   0     1053.62     1126.16     35.49 o
  -8   7   0      177.69      169.99     14.42 o
  -7   7   0      715.00      717.17     23.46 o
  -6   7   0      264.63      247.44      8.98 o
  -5   7   0        1.51        0.51      4.75 o
  -4   7   0      963.34      934.12     19.75 o
  -3   7   0      214.19      214.06      7.70 o
  -2   7   0     2019.20     1951.21     39.02 o
  -1   7   0      591.09      525.92     15.78 o
   0   7   0     2085.33     2067.89     40.36 o
   1   7   0     5562.68     5342.42     88.78 o
   2   7   0      313.67      332.18      8.55 o
   3   7   0     1725.54     1755.76     31.35 o
   4   7   0      570.10      605.47     14.81 o
   5   7   0      160.31      140.01      8.43 o
   6   7   0       18.01       26.30      8.83 o
   7   7   0      372.15      353.40     17.37 o
   8   7   0      396.10      437.81     27.13 o
   9   7   0     1829.88     2007.60    105.36 o
 -10   8   0       41.14       14.20     24.55 o
  -9   8   0     1637.40     1839.40     79.92 o
  -8   8   0        0.89      -13.91     13.91 o
  -7   8   0      506.35      522.30     22.57 o
  -6   8   0      119.66      101.38      9.95 o
  -5   8   0       13.20        9.18      5.90 o
  -4   8   0      428.94      414.11     13.54 o
  -3   8   0     1615.51     1516.19     33.19 o
  -2   8   0     5523.43     5341.92     98.83 o
  -1   8   0     8948.69     8578.54    175.57 o
   0   8   0      932.80      838.36     19.56 o
   1   8   0     2260.38     2265.05     47.97 o
   2   8   0       48.05       39.17      5.75 o
   3   8   0      265.48      221.99     10.97 o
   4   8   0       43.07       44.34      6.47 o
   5   8   0       27.67       30.25      9.14 o
   6   8   0      699.65      681.75     28.89 o
   7   8   0     1166.36     1258.99     36.20 o
   8   8   0      408.89      432.86     33.70 o
  -9   9   0      271.85      241.81     31.69 o
  -8   9   0        8.68       19.08     17.86 o
  -7   9   0      269.21      273.32     19.18 o
  -6   9   0      308.01      304.23     14.40 o
  -5   9   0       19.23       16.24      9.13 o
  -4   9   0      654.24      614.52     18.18 o
  -3   9   0     4513.23     4431.40     93.99 o
  -2   9   0      153.44      150.20      9.65 o
  -1   9   0     4510.50     4413.34     93.64 o
   0   9   0       63.99       52.32      6.22 o
   1   9   0      502.90      441.27     19.23 o
   2   9   0       22.81       13.66      7.59 o
   3   9   0       82.77       82.20     11.35 o
   4   9   0      115.08       90.31     14.17 o
   5   9   0     1138.85     1167.92     40.61 o
   6   9   0     1002.67     1097.56     47.34 o
   7   9   0     3044.44     3215.38    107.04 o
   8   9   0        5.31      -23.97     25.27 o
  -8  10   0      322.97      277.24     28.11 o
  -7  10   0        8.69        6.66     13.10 o
  -6  10   0     1559.77     1590.36     47.07 o
  -5  10   0     1673.45     1813.18     47.83 o
  -4  10   0      604.77      629.31     18.27 o
  -3  10   0     2651.67     2718.97     61.21 o
  -2  10   0     1275.22     1180.75     30.79 o
  -1  10   0      156.62      150.61     10.77 o
   0  10   0      270.15      251.63     12.48 o
   1  10   0       10.59        7.93      9.85 o
   2  10   0       24.58       32.66      9.68 o
   3  10   0       54.36       54.06     18.31 o
   4  10   0      100.26      101.20     24.31 o
   5  10   0     2461.87     2655.98     95.27 o
   6  10   0       87.24       92.80     24.55 o
   7  10   0     1425.23     1553.24    102.38 o
  -7  11   0      827.73      861.73     59.31 o
  -6  11   0        0.81        5.82     16.53 o
  -5  11   0     1794.39     1928.88     54.20 o
  -4  11   0      155.40      124.41     12.60 o
  -3  11   0      692.79      683.22     24.35 o
  -2  11   0      269.72      253.14     16.68 o
  -1  11   0       10.50        1.54      9.67 o
   0  11   0       75.17       46.18     10.05 o
   1  11   0      453.61      504.25     26.71 o
   2  11   0      314.81      314.06     19.50 o
   3  11   0     1920.48     2166.18     84.50 o
   4  11   0       37.61       48.19     21.56 o
   5  11   0     1668.53     1761.35     91.70 o
   6  11   0      302.77      231.72     58.91 o
  -6  12   0        2.49       19.61     20.99 o
  -5  12   0      494.57      524.32     27.90 o
  -4  12   0      392.32      373.62     28.28 o
  -3  12   0       41.17       36.39     12.90 o
  -2  12   0       30.73       21.04     14.97 o
  -1  12   0        0.46       -1.73     13.94 o
   0  12   0      172.97      152.44     18.01 o
   1  12   0      998.56     1061.80     50.59 o
   2  12   0        0.14      -14.57     14.57 o
   3  12   0     2452.51     2604.11    180.74 o
   4  12   0      572.07      631.74     48.55 o
  -4  13   0      119.10      164.47     28.50 o
  -3  13   0       38.41       40.14     26.20 o
  -2  13   0       38.74       77.03     25.55 o
  -1  13   0      254.13      292.68     23.79 o
   0  13   0       49.72       81.36     20.01 o
   1  13   0     1614.49     1718.63     76.92 o
   2  13   0      225.09      141.51     38.82 o
  -2 -13   1     1045.61      894.59     82.93 o
  -1 -13   1      573.57      523.70     38.77 o
   0 -13   1     1387.56     1583.70     54.56 o
   1 -13   1      103.39       71.39     35.06 o
   2 -13   1       73.22       91.44     19.48 o
   3 -13   1      575.78      620.78     32.14 o
   4 -13   1       22.98      -32.62     34.69 o
  -4 -12   1      500.30      501.46     44.49 o
  -3 -12   1      485.44      508.76     37.04 o
  -2 -12   1     2836.99     3285.96    107.85 o
  -1 -12   1        1.72       38.86     16.19 o
   0 -12   1      269.53      296.65     20.85 o
   1 -12   1        1.82      -14.99     15.62 o
   2 -12   1      214.23      168.08     17.06 o
   3 -12   1        2.41       -1.19     16.41 o
   4 -12   1      766.63      794.91     37.91 o
   5 -12   1      316.54      272.98     27.81 o
   6 -12   1      861.01      911.36     49.89 o
  -6 -11   1      728.82      798.69    131.82 o
  -5 -11   1      699.94      791.27     45.12 o
  -4 -11   1     2229.34     2433.92    103.60 o
  -3 -11   1       13.31       26.26     18.17 o
  -2 -11   1     1066.68     1149.67     40.16 o
  -1 -11   1      326.45      339.69     21.47 o
   0 -11   1       51.58       28.84     11.51 o
   1 -11   1       25.07       13.96     13.17 o
   2 -11   1       34.97       27.53     11.20 o
   3 -11   1       70.31       81.73     13.42 o
   4 -11   1      837.25      889.51     31.19 o
   5 -11   1      149.24      121.54     16.17 o
   6 -11   1     1956.90     2146.32     66.50 o
   7 -11   1        8.61       -8.80     28.83 o
  -7 -10   1      244.72      217.07     32.56 o
  -6 -10   1     1635.08     1866.86     76.03 o
  -5 -10   1        2.64        2.54     15.51 o
  -4 -10   1     2415.04     2708.01     98.50 o
  -3 -10   1      336.14      278.85     18.56 o
  -2 -10   1       12.95       -2.84     10.73 o
  -1 -10   1       54.04       64.67     10.04 o
   0 -10   1       47.61       55.41      9.04 o
   1 -10   1       94.60      114.26     11.55 o
   2 -10   1      643.97      632.34     23.13 o
   3 -10   1      705.77      715.35     21.52 o
   4 -10   1     1875.70     2016.07     40.08 o
   5 -10   1       60.35       53.12     11.06 o
   6 -10   1      650.62      698.96     21.17 o
   7 -10   1      820.36      916.68     60.87 o
   8 -10   1        0.07      -17.61     35.72 o
  -8  -9   1     2078.90     2275.03    118.25 o
  -7  -9   1       16.72        2.78     18.26 o
  -6  -9   1     2634.67     2733.63     68.82 o
  -5  -9   1      269.38      284.06     14.46 o
  -4  -9   1     1016.68     1010.34     32.69 o
  -3  -9   1      292.95      288.24     15.20 o
  -2  -9   1        1.87       14.41      6.47 o
  -1  -9   1        5.49        1.20      5.68 o
   0  -9   1     1290.87     1274.27     24.78 o
   1  -9   1      524.46      485.32     13.45 o
   2  -9   1     7831.80     7791.11    139.62 o
   3  -9   1      225.51      200.70     10.18 o
   4  -9   1     3157.81     3312.47     56.99 o
   5  -9   1      541.98      542.98     19.24 o
   6  -9   1       39.28       25.23      8.97 o
   7  -9   1       36.15       42.44     12.67 o
   8  -9   1      348.94      330.89     26.83 o
   9  -9   1        7.02       11.20     24.26 o
  -9  -8   1       35.78       35.46     45.04 o
  -8  -8   1     2207.23     2514.12     88.16 o
  -7  -8   1      195.72      183.38     24.49 o
  -6  -8   1      357.31      335.01     16.73 o
  -5  -8   1       12.15       10.20      9.06 o
  -4  -8   1      144.36      131.29      9.56 o
  -3  -8   1       24.63       38.42      5.95 o
  -2  -8   1      574.31      600.00     16.02 o
  -1  -8   1     1068.97     1041.92     26.16 o
   0  -8   1     2728.28     2678.00     59.65 o
   1  -8   1      852.76      844.92     19.04 o
   2  -8   1     3219.03     3157.78     65.79 o
   3  -8   1      892.81      818.06     22.72 o
   4  -8   1       40.33       33.49      7.25 o
   5  -8   1      264.23      256.02     11.65 o
   6  -8   1       55.30       58.17      8.27 o
   7  -8   1        2.71       -5.99      7.94 o
   8  -8   1      504.78      520.92     33.86 o
   9  -8   1        3.81       32.36     24.76 o
  10  -8   1      649.00      594.02     76.65 o
  -9  -7   1      417.47      436.56     41.81 o
  -8  -7   1      798.60      845.66     37.62 o
  -7  -7   1      485.46      471.54     24.49 o
  -6  -7   1      717.84      702.86     32.39 o
  -5  -7   1       76.70       94.32      8.92 o
  -4  -7   1       33.58       27.78      4.95 o
  -3  -7   1       16.24       12.05      4.42 o
  -2  -7   1     4298.97     4405.63     84.06 o
  -1  -7   1        1.14        4.20      3.27 o
   0  -7   1    12074.97    11842.68    241.41 o
   1  -7   1     2386.99     2387.27     43.32 o
   2  -7   1     2936.65     2861.62     57.83 o
   3  -7   1     1200.05     1287.52     32.40 o
   4  -7   1      115.15      104.03      5.70 o
   5  -7   1      113.38      111.05      7.30 o
   6  -7   1      621.54      628.59     18.71 o
   7  -7   1       87.63       70.26      9.41 o
   8  -7   1     1011.95     1029.34     38.46 o
   9  -7   1      244.22      234.37     24.90 o
  10  -7   1      334.69      321.92     29.78 o
 -10  -6   1     1046.55     1165.78     64.70 o
  -9  -6   1      647.61      645.35     31.25 o
  -8  -6   1      138.73      116.20     18.27 o
  -7  -6   1      319.41      334.95     16.85 o
  -6  -6   1       33.43       28.40      8.20 o
  -5  -6   1      421.18      424.78     19.20 o
  -4  -6   1     1570.38     1673.51     44.52 o
  -3  -6   1       72.93       67.73      4.55 o
  -2  -6   1     4365.09     4240.42     83.76 o
  -1  -6   1     5201.34     5147.97     80.11 o
   0  -6   1     4679.36     4693.45    100.09 o
   1  -6   1     7648.06     8176.05    183.48 o
   2  -6   1       31.34       19.45      2.85 o
   3  -6   1        5.60        6.07      2.81 o
   4  -6   1      590.07      589.14     12.75 o
   5  -6   1      735.17      670.07     13.69 o
   6  -6   1     2883.56     2879.47     68.97 o
   7  -6   1     1447.66     1363.83     37.84 o
   8  -6   1     1941.55     2014.63     63.75 o
   9  -6   1      687.02      675.06     31.21 o
  10  -6   1      242.99      242.99     23.52 o
  11  -6   1      234.25      209.66     35.55 o
 -10  -5   1      268.02      325.50     25.97 o
  -9  -5   1      145.32      145.56     18.80 o
  -8  -5   1      162.30      120.02     15.92 o
  -7  -5   1      155.46      163.13     11.73 o
  -6  -5   1     3436.96     3358.54     91.36 o
  -5  -5   1      262.00      249.37      8.22 o
  -4  -5   1     8409.62     8198.19    152.61 o
  -3  -5   1      683.17      701.97     12.17 o
  -2  -5   1     4086.95     4018.72     59.82 o
  -1  -5   1     4899.91     4952.58     76.95 o
   0  -5   1     1073.81     1105.57     20.00 o
   1  -5   1     1684.30     1696.09     23.38 o
   2  -5   1     2231.88     2357.80     37.04 o
   3  -5   1       20.47       29.75      2.64 o
   4  -5   1      289.31      285.98      7.88 o
   5  -5   1       17.99       15.40      4.29 o
   6  -5   1     2161.01     2140.41     49.29 o
   7  -5   1     2340.10     2291.92     48.21 o
   8  -5   1      895.57      888.24     26.21 o
   9  -5   1      814.32      853.47     31.33 o
  10  -5   1        8.32        5.57     18.06 o
  11  -5   1        0.98       18.41     23.47 o
 -11  -4   1      404.30      346.46     55.05 o
 -10  -4   1        2.71       15.87     15.59 o
  -9  -4   1      161.66      176.08     18.02 o
  -8  -4   1      129.88       94.71     11.69 o
  -7  -4   1       78.30       67.88      9.77 o
  -6  -4   1      178.07      168.94     10.74 o
  -5  -4   1     1215.27     1106.82     23.09 o
  -4  -4   1     3347.25     3389.42     53.63 o
  -3  -4   1     7850.67     7969.63    122.17 o
  -2  -4   1     3405.53     3575.57     55.65 o
  -1  -4   1     2917.45     2883.06     42.50 o
   0  -4   1      524.45      536.22      8.70 o
   1  -4   1     1827.82     1847.18     25.93 o
   2  -4   1     2050.49     2077.39     28.01 o
   3  -4   1      349.88      332.32      6.14 o
   4  -4   1     4071.78     4028.19     58.51 o
   5  -4   1     1132.50     1125.24     27.89 o
   6  -4   1     4233.70     4446.96     97.18 o
   7  -4   1     1958.45     1961.85     43.44 o
   8  -4   1       21.16       20.08      8.15 o
   9  -4   1     1245.83     1252.54     36.83 o
  10  -4   1      950.06      968.41     23.92 o
  11  -4   1       29.94       10.90     20.34 o
 -11  -3   1      191.42      255.28     51.00 o
 -10  -3   1      171.56      156.22     18.86 o
  -9  -3   1      263.64      280.18     14.07 o
  -8  -3   1     2180.10     2111.93     48.14 o
  -7  -3   1      119.05      114.98     10.56 o
  -6  -3   1     4819.77     4849.43     75.28 o
  -5  -3   1     6361.33     6338.49    104.70 o
  -4  -3   1     2674.57     2843.14     39.53 o
  -3  -3   1     5814.97     5815.71     84.33 o
  -2  -3   1       67.93       56.08      2.33 o
  -1  -3   1       19.99       10.48      1.40 o
   0  -3   1       34.14       37.53      1.71 o
   1  -3   1    10560.39    11180.88    153.33 o
   2  -3   1     2474.56     2517.22     33.84 o
   3  -3   1     9463.25     9686.22    123.80 o
   4  -3   1     9010.67     9397.63    170.78 o
   5  -3   1     9868.02    10144.16    183.73 o
   6  -3   1      131.82      132.80      6.53 o
   7  -3   1       50.20       57.06      6.24 o
   8  -3   1      183.53      186.03      9.74 o
   9  -3   1      699.34      680.85     15.52 o
  10  -3   1      234.52      243.12     20.23 o
  11  -3   1      449.15      377.64     30.62 o
 -11  -2   1      291.05      251.33     27.56 o
 -10  -2   1      364.52      353.12     18.91 o
  -9  -2   1       86.89       71.41     10.55 o
  -8  -2   1     1618.43     1642.47     36.34 o
  -7  -2   1     3709.24     3578.17     72.78 o
  -6  -2   1      320.71      281.79      8.50 o
  -5  -2   1     3186.81     3257.16     52.95 o
  -4  -2   1     3052.84     3381.79     51.67 o
  -3  -2   1       79.93      107.30      2.84 o
  -2  -2   1      727.66      634.12      8.96 o
  -1  -2   1     2096.88     2272.92     32.54 o
   0  -2   1     2117.83     1840.70     28.97 o
   1  -2   1      413.56      468.44      7.11 o
   2  -2   1     2209.91     2098.19     26.34 o
   3  -2   1    11599.12    11698.88    179.99 o
   4  -2   1       60.38       73.33      3.43 o
   5  -2   1     4931.97     5183.19    106.89 o
   6  -2   1     2697.99     2756.03     58.58 o
   7  -2   1      102.02       92.07      5.23 o
   8  -2   1       94.62      115.93      9.30 o
   9  -2   1      280.16      262.48     16.87 o
  10  -2   1      221.00      188.11     17.16 o
  11  -2   1      659.49      660.87     62.60 o
 -11  -1   1      229.29      201.15     22.49 o
 -10  -1   1     1334.17     1397.45     38.93 o
  -9  -1   1      860.20      830.86     24.12 o
  -8  -1   1      244.30      235.77     11.93 o
  -7  -1   1     4454.15     4285.69    104.84 o
  -6  -1   1       41.75       33.93      3.41 o
  -5  -1   1     2893.57     2979.65     45.49 o
  -4  -1   1      137.65      196.93      4.62 o
  -3  -1   1     1190.75     1308.50     19.60 o
  -2  -1   1     2447.56     2705.91     39.23 o
   1  -1   1    10763.92    10395.79    165.84 o
   2  -1   1     7402.80     7693.97    113.70 o
   3  -1   1    11897.05    12078.11    175.03 o
   4  -1   1     1583.63     1717.99     33.00 o
   5  -1   1        2.49        7.83      2.33 o
   6  -1   1      569.77      606.83     13.16 o
   7  -1   1      543.91      530.91     12.71 o
   8  -1   1      737.41      701.27     18.28 o
   9  -1   1      737.69      755.35     24.58 o
  10  -1   1      421.73      409.57     22.59 o
  11  -1   1     1702.88     1704.11    113.92 o
 -12   0   1      609.90      479.07     95.91 o
 -11   0   1      731.34      746.28     33.32 o
 -10   0   1     1267.01     1204.62     48.77 o
  -9   0   1     1891.54     1912.80     47.74 o
  -8   0   1      157.81      120.96      8.26 o
  -7   0   1      519.19      499.74     12.53 o
  -6   0   1      214.95      190.43      5.90 o
  -5   0   1      107.60       93.60      3.92 o
  -4   0   1      486.10      420.43      7.87 o
  -3   0   1     1904.36     1941.95     31.81 o
  -2   0   1    18392.88    18498.50    314.40 o
   3   0   1     6963.12     7254.77     99.88 o
   4   0   1     1642.30     1850.54     29.40 o
   5   0   1        2.48        5.63      2.54 o
   6   0   1       42.82       40.41      4.31 o
   7   0   1     2112.08     2115.03     49.78 o
   8   0   1      427.67      415.26     14.15 o
   9   0   1     3125.57     3215.50     67.40 o
  10   0   1        0.19       12.86     13.36 o
  11   0   1     1071.34     1097.52     51.26 o
 -12   1   1      500.49      374.16     67.51 o
 -11   1   1     1564.29     1707.74     63.42 o
 -10   1   1      213.16      185.23     20.88 o
  -9   1   1     1159.06     1139.56     33.54 o
  -8   1   1       28.65       27.46      3.93 o
  -7   1   1      444.05      435.64     10.69 o
  -6   1   1      316.64      352.68     10.31 o
  -5   1   1      488.37      506.71     10.34 o
  -4   1   1     5177.36     5487.02     84.47 o
  -3   1   1     8733.75     8843.30    147.17 o
  -2   1   1     6200.44     5965.01     69.44 o
  -1   1   1    14865.52    14447.41    242.17 o
   1   1   1      372.87      361.21      7.67 o
   2   1   1     1973.00     1952.85     26.68 o
   3   1   1     3112.18     3454.47     45.50 o
   4   1   1       17.37       39.08      2.00 o
   5   1   1     1335.12     1398.35     25.34 o
   6   1   1      166.57      152.08      9.63 o
   7   1   1     2305.71     2221.01     44.03 o
   8   1   1       82.09       46.86      6.85 o
   9   1   1     2724.82     2843.45     71.94 o
  10   1   1      653.94      597.16     37.29 o
  11   1   1       69.40       17.24     24.10 o
 -12   2   1      105.21       75.95     38.74 o
 -11   2   1      507.79      469.96     29.31 o
 -10   2   1      909.64      949.41     42.54 o
  -9   2   1      158.26      173.85     11.74 o
  -8   2   1      497.61      480.23     11.96 o
  -7   2   1      501.43      513.10     15.09 o
  -6   2   1      504.58      522.49     14.14 o
  -5   2   1      752.63      730.73     16.05 o
  -4   2   1       72.92       77.10      3.25 o
  -3   2   1    12328.46    12339.41    198.35 o
  -2   2   1     3082.16     3192.71     45.86 o
  -1   2   1    40553.93    40367.89    736.08 o
   0   2   1     1541.39     1589.33     28.18 o
   1   2   1     7173.68     7472.41    106.72 o
   2   2   1        2.60        0.61      1.40 o
   3   2   1      754.10      681.32     11.38 o
   4   2   1        2.91        2.07      2.23 o
   5   2   1     3564.14     3550.52     52.96 o
   6   2   1      137.24      136.05      5.53 o
   7   2   1     3676.50     3529.00     74.67 o
   8   2   1      227.95      191.25     13.06 o
   9   2   1      800.09      755.91     23.77 o
  10   2   1      759.16      786.28     31.76 o
  11   2   1      127.53      155.52     29.49 o
 -11   3   1      143.72      135.71     25.27 o
 -10   3   1        0.96       -7.16     12.78 o
  -9   3   1        3.13        5.16      7.59 o
  -8   3   1     2264.11     2284.84     44.13 o
  -7   3   1      983.46      989.77     39.24 o
  -6   3   1     4299.12     4247.87    102.42 o
  -5   3   1     3158.74     3230.91     57.43 o
  -4   3   1      200.64      215.19      4.84 o
  -3   3   1     7201.13     7774.68    130.73 o
  -2   3   1     8857.30     9088.35    135.64 o
  -1   3   1     2357.12     2397.40     33.75 o
   0   3   1    10811.25    11022.00    142.04 o
   1   3   1      460.23      483.39      9.19 o
   2   3   1      550.67      562.09     11.37 o
   3   3   1     2292.34     2406.00     36.32 o
   4   3   1      325.90      335.24      6.72 o
   5   3   1     9020.74     8831.15    139.83 o
   6   3   1     1667.31     1617.92     38.59 o
   7   3   1     3695.04     3609.73     80.35 o
   8   3   1      576.47      575.71     22.25 o
   9   3   1       11.98       10.89     13.10 o
  10   3   1       28.24       44.39     14.67 o
  11   3   1      429.00      403.78     57.77 o
 -11   4   1        3.42        8.78     21.09 o
 -10   4   1      466.37      444.89     22.70 o
  -9   4   1       17.69       11.85      8.47 o
  -8   4   1      946.50      946.81     29.52 o
  -7   4   1     3070.11     2954.06     84.43 o
  -6   4   1      173.90      167.43     10.88 o
  -5   4   1     6032.96     5999.94     97.30 o
  -4   4   1      884.01      892.73     14.32 o
  -3   4   1     2063.07     2176.70     32.52 o
  -2   4   1     1930.96     2092.44     32.09 o
  -1   4   1     1824.43     2025.05     45.38 o
   0   4   1      567.81      526.41     13.40 o
   1   4   1     2207.12     2117.46     33.19 o
   2   4   1      337.06      331.40      7.60 o
   3   4   1     3903.55     3743.96     69.96 o
   4   4   1      122.60      115.44      4.13 o
   5   4   1     3108.35     3129.49     70.78 o
   6   4   1     1493.33     1431.19     36.26 o
   7   4   1      197.70      188.57     11.59 o
   8   4   1      685.39      697.75     26.94 o
   9   4   1      278.28      297.77     30.44 o
  10   4   1        0.09       -8.10     15.80 o
  11   4   1      207.00      124.93     43.70 o
 -11   5   1        1.29      -14.82     17.86 o
 -10   5   1      622.78      647.64     28.29 o
  -9   5   1      391.24      398.49     19.52 o
  -8   5   1       15.64        9.94      9.54 o
  -7   5   1     2078.89     2057.88     50.63 o
  -6   5   1     3382.41     3374.88     78.80 o
  -5   5   1      600.12      608.95     14.46 o
  -4   5   1     3341.58     3401.61     54.35 o
  -3   5   1       14.91       24.21      2.67 o
  -2   5   1       34.60       57.66      2.90 o
  -1   5   1      774.48      751.89     15.61 o
   0   5   1      441.83      497.45     11.88 o
   1   5   1     3453.73     3526.26     66.58 o
   2   5   1      269.38      278.15      5.98 o
   3   5   1    11618.48    11432.20    206.33 o
   4   5   1     1335.38     1301.61     28.05 o
   5   5   1      132.90      145.29      7.48 o
   6   5   1      212.68      219.36     10.03 o
   7   5   1      761.47      780.51     15.20 o
   8   5   1       40.57       31.97     12.96 o
   9   5   1      373.34      375.62     29.18 o
  10   5   1       19.38       17.47     16.19 o
 -11   6   1      118.60       84.36     26.62 o
 -10   6   1      264.94      230.57     23.67 o
  -9   6   1     2309.30     2360.95     71.78 o
  -8   6   1      406.66      382.76     18.72 o
  -7   6   1     1091.78     1064.99     29.27 o
  -6   6   1      736.39      758.03     17.65 o
  -5   6   1       70.14       59.62      5.37 o
  -4   6   1      992.52      981.67     18.98 o
  -3   6   1      744.54      779.10     17.03 o
  -2   6   1       55.46       48.14      4.72 o
  -1   6   1     1395.98     1434.45     29.94 o
   0   6   1      398.81      370.73      9.23 o
   1   6   1     6071.80     6113.38    108.90 o
   2   6   1     3778.23     3636.50     55.67 o
   3   6   1     2286.80     2366.42     43.61 o
   4   6   1     5604.34     5741.74     90.95 o
   5   6   1       10.00       10.29      4.33 o
   6   6   1      396.01      396.44     16.99 o
   7   6   1      242.33      247.95     14.27 o
   8   6   1      180.31      196.48     17.76 o
   9   6   1      525.68      537.62     35.01 o
  10   6   1      426.27      457.52     65.18 o
 -10   7   1      227.41      218.30     27.52 o
  -9   7   1      520.63      536.91     27.38 o
  -8   7   1     1652.91     1720.27     43.69 o
  -7   7   1       43.53       47.39      8.98 o
  -6   7   1      651.59      649.06     19.45 o
  -5   7   1        2.04        1.59      5.44 o
  -4   7   1      162.75      155.06      9.29 o
  -3   7   1     1760.86     1633.86     31.61 o
  -2   7   1        8.23        7.35      4.12 o
  -1   7   1     4334.55     4155.86     74.69 o
   0   7   1     1791.50     1695.56     35.18 o
   1   7   1     1496.55     1343.67     27.94 o
   2   7   1     3113.76     3057.13     57.44 o
   3   7   1     1604.92     1518.14     30.56 o
   4   7   1       47.24       55.01      5.68 o
   5   7   1      429.09      460.07     15.92 o
   6   7   1       10.85        3.95      8.00 o
   7   7   1      810.14      857.29     32.30 o
   8   7   1      247.69      234.26     20.12 o
   9   7   1     1222.17     1348.47     75.33 o
 -10   8   1      434.13      353.52     51.81 o
  -9   8   1       97.58      102.84     17.14 o
  -8   8   1       35.89       18.50     13.78 o
  -7   8   1      110.69      111.49     10.77 o
  -6   8   1      137.56      177.21     11.44 o
  -5   8   1       90.31       87.01      8.12 o
  -4   8   1      346.34      311.41     12.03 o
  -3   8   1     1586.02     1490.58     34.17 o
  -2   8   1      667.79      591.93     16.58 o
  -1   8   1     1517.93     1432.06     36.21 o
   0   8   1     3214.85     3294.97     68.34 o
   1   8   1       20.37        6.28      5.99 o
   2   8   1     1823.08     1732.92     42.58 o
   3   8   1       61.04       62.61      6.72 o
   4   8   1       32.78       19.19      5.50 o
   5   8   1      221.36      251.01     13.96 o
   6   8   1       73.39       52.96     12.99 o
   7   8   1     1000.20      961.24     35.38 o
   8   8   1      794.63      860.45     46.92 o
  -9   9   1        2.19       42.32     26.69 o
  -8   9   1        1.59       37.02     17.45 o
  -7   9   1       36.80       13.88      9.21 o
  -6   9   1       33.54       19.96     10.89 o
  -5   9   1     2359.55     2350.43     57.58 o
  -4   9   1       72.85       47.81      8.15 o
  -3   9   1     1064.35     1044.27     26.90 o
  -2   9   1     1423.72     1394.92     35.18 o
  -1   9   1      257.16      213.79      9.59 o
   0   9   1     1104.21     1031.24     27.03 o
   1   9   1     1441.77     1377.49     36.66 o
   2   9   1        0.44       16.25      8.55 o
   3   9   1      243.71      261.37     13.21 o
   4   9   1      121.70       94.48     11.25 o
   5   9   1      642.92      627.40     24.65 o
   6   9   1     1910.03     2045.52     69.38 o
   7   9   1      185.90      230.81     28.75 o
   8   9   1     2247.78     2216.50    244.45 o
  -8  10   1      291.66      272.66     23.70 o
  -7  10   1      548.20      574.19     24.61 o
  -6  10   1       44.02       44.23     13.66 o
  -5  10   1     1133.85     1190.10     32.49 o
  -4  10   1     2416.18     2427.17     51.11 o
  -3  10   1      239.52      215.89     12.51 o
  -2  10   1     1363.70     1308.57     34.91 o
  -1  10   1       11.74       11.20      8.38 o
   0  10   1      163.31      162.76     13.96 o
   1  10   1      261.19      247.02     16.17 o
   2  10   1      356.39      325.67     18.35 o
   3  10   1      602.47      617.50     27.71 o
   4  10   1      619.32      598.26     28.31 o
   5  10   1      367.70      350.72     39.21 o
   6  10   1     1617.65     1671.11     75.10 o
   7  10   1      103.94      116.31     31.93 o
  -7  11   1     1002.93     1015.76     43.06 o
  -6  11   1      434.39      460.31     26.13 o
  -5  11   1       14.95       19.01     11.63 o
  -4  11   1     1465.17     1623.17     42.61 o
  -3  11   1     1003.65     1017.10     34.30 o
  -2  11   1      467.95      432.85     19.69 o
  -1  11   1      446.13      453.86     23.31 o
   0  11   1       12.55        3.56     11.25 o
   1  11   1      333.24      363.69     25.19 o
   2  11   1      371.29      331.80     19.89 o
   3  11   1      387.54      367.56     28.47 o
   4  11   1     2291.08     2617.09    120.68 o
   5  11   1        0.04       16.96     24.74 o
  -6  12   1      668.17      653.90     43.25 o
  -5  12   1       16.94       -7.19     16.48 o
  -4  12   1      106.91      109.31     17.26 o
  -3  12   1      265.88      277.37     23.79 o
  -2  12   1        4.91       27.96     15.49 o
  -1  12   1      408.17      412.18     25.93 o
   0  12   1       45.69       38.09     22.24 o
   1  12   1       71.28       73.39     18.27 o
   2  12   1      365.13      345.88     37.37 o
   3  12   1        0.01       32.40     23.40 o
   4  12   1     1007.34     1123.93    169.73 o
  -4  13   1        6.38       11.88     19.16 o
  -3  13   1      130.92       82.42     17.68 o
  -2  13   1      165.55      166.33     21.48 o
  -1  13   1      414.40      416.04     28.83 o
   0  13   1      995.81     1111.78     46.98 o
   1  13   1      155.13      121.85     42.92 o
   2  13   1     1054.61     1003.08    133.41 o
  -2 -13   2      758.07      759.62     75.56 o
  -1 -13   2      894.46      976.35     76.09 o
   0 -13   2      563.64      686.42     85.44 o
   1 -13   2     1749.44     1869.77     79.86 o
   2 -13   2       98.95      128.58     21.21 o
   3 -13   2       60.38       70.35     24.55 o
   4 -13   2      345.09      266.08     48.16 o
  -4 -12   2     1049.73     1139.15     60.84 o
  -3 -12   2      462.86      462.59     58.50 o
  -2 -12   2      264.36      249.92     36.12 o
  -1 -12   2     1055.73     1127.33     40.10 o
   0 -12   2      199.18      185.63     19.47 o
   1 -12   2      292.86      293.67     19.14 o
   2 -12   2     1292.02     1292.25     39.98 o
   3 -12   2      469.95      455.92     26.96 o
   4 -12   2       72.36       95.64     21.88 o
   5 -12   2      500.82      643.65     74.02 o
   6 -12   2      105.82       93.15     30.58 o
  -6 -11   2      536.71      505.80     48.69 o
  -5 -11   2      667.22      689.30     45.23 o
  -4 -11   2      705.16      809.95     47.79 o
  -3 -11   2     1551.80     1675.67     61.97 o
  -2 -11   2       20.01        8.48     10.00 o
  -1 -11   2      114.08      108.89     15.06 o
   0 -11   2      712.25      732.91     27.39 o
   1 -11   2      390.45      362.01     24.79 o
   2 -11   2      809.50      796.25     29.58 o
   3 -11   2      382.03      341.16     20.49 o
   4 -11   2      788.56      774.54     29.65 o
   5 -11   2      159.95      180.54     23.93 o
   6 -11   2      131.24      100.81     20.32 o
   7 -11   2      718.16      851.56     38.51 o
  -7 -10   2      242.51      252.30     28.17 o
  -6 -10   2      192.20      235.87     36.13 o
  -5 -10   2     1518.38     1621.38     63.21 o
  -4 -10   2       40.62       13.41     15.24 o
  -3 -10   2     2243.62     2362.03     70.40 o
  -2 -10   2      225.29      256.88     16.31 o
  -1 -10   2      111.61      112.10     12.43 o
   0 -10   2      327.95      301.86     12.71 o
   1 -10   2      902.93      898.01     25.18 o
   2 -10   2      242.54      219.17     12.98 o
   3 -10   2     1568.05     1565.08     39.60 o
   4 -10   2      520.36      523.59     19.03 o
   5 -10   2     1895.51     2003.88     58.87 o
   6 -10   2        3.12      -15.85     15.85 o
   7 -10   2      337.62      382.89     31.03 o
   8 -10   2      520.85      551.77     35.22 o
  -8  -9   2      927.75     1034.13     62.64 o
  -7  -9   2     1061.46     1088.90     49.90 o
  -6  -9   2       38.07       49.52     16.04 o
  -5  -9   2     1016.33     1058.93     38.73 o
  -4  -9   2      657.38      690.94     31.06 o
  -3  -9   2        5.89       -5.56      7.71 o
  -2  -9   2      992.69      970.87     26.76 o
  -1  -9   2      212.30      197.62     10.20 o
   0  -9   2      294.84      280.44     11.20 o
   1  -9   2      614.25      572.59     16.17 o
   2  -9   2        0.22       -2.53      6.00 o
   3  -9   2     2272.86     2335.74     53.01 o
   4  -9   2      309.36      298.84     12.98 o
   5  -9   2     2717.86     2788.55     53.28 o
   6  -9   2      734.28      707.49     24.26 o
   7  -9   2        5.63        6.46     13.51 o
   8  -9   2       94.88       84.89     15.00 o
   9  -9   2      553.34      611.58     39.57 o
  -9  -8   2      670.48      743.28     48.05 o
  -8  -8   2       70.52       45.77     21.98 o
  -7  -8   2      540.48      606.16     34.64 o
  -6  -8   2      327.29      308.67     15.77 o
  -5  -8   2      225.17      213.06     16.13 o
  -4  -8   2     1004.89     1030.36     23.50 o
  -3  -8   2      482.15      458.90     12.76 o
  -2  -8   2      776.85      824.25     22.50 o
  -1  -8   2     1449.41     1402.55     35.58 o
   0  -8   2      144.13      148.35      7.76 o
   1  -8   2      571.55      547.22     13.91 o
   2  -8   2       18.54       15.38      4.85 o
   3  -8   2      265.08      239.56      9.11 o
   4  -8   2      210.89      208.25      9.15 o
   5  -8   2       54.03       47.37      7.15 o
   6  -8   2      817.29      840.67     26.78 o
   7  -8   2      876.11      880.10     25.78 o
   8  -8   2       29.91       24.23     17.08 o
   9  -8   2      469.28      459.83     25.13 o
  10  -8   2        9.70       -5.33     51.51 o
  -9  -7   2      887.51      987.45     42.42 o
  -8  -7   2      356.90      371.85     28.59 o
  -7  -7   2      217.66      212.28     16.00 o
  -6  -7   2      581.31      581.22     23.19 o
  -5  -7   2       33.35       10.84      8.84 o
  -4  -7   2      633.87      676.44     14.76 o
  -3  -7   2       54.48       76.23      5.17 o
  -2  -7   2      128.75      128.01      6.86 o
  -1  -7   2     2690.00     2609.13     52.43 o
   0  -7   2       63.79       57.21      4.75 o
   1  -7   2     7780.05     7498.88    127.89 o
   2  -7   2     1032.37     1013.31     19.22 o
   3  -7   2     1580.97     1574.42     32.63 o
   4  -7   2     1748.83     1821.47     38.61 o
   5  -7   2      489.82      488.34     14.88 o
   6  -7   2      267.68      261.82     14.11 o
   7  -7   2     1762.92     1768.56     47.97 o
   8  -7   2       37.27       34.35     13.48 o
   9  -7   2     1011.98     1089.29     27.52 o
  10  -7   2       17.17       42.02     34.48 o
 -10  -6   2       37.85       26.41     26.87 o
  -9  -6   2      836.88      825.25     43.16 o
  -8  -6   2      313.29      328.30     21.09 o
  -7  -6   2       69.26       54.98     10.54 o
  -6  -6   2     1764.07     1795.03     47.89 o
  -5  -6   2      697.48      686.44     17.58 o
  -4  -6   2      993.47      963.80     25.00 o
  -3  -6   2     2963.75     3027.40     57.25 o
  -2  -6   2      106.12       91.82      4.46 o
  -1  -6   2     3159.91     3179.41     47.73 o
   0  -6   2      210.58      184.24      5.47 o
   1  -6   2     1277.17     1348.71     29.70 o
   2  -6   2     3581.75     3501.41     57.05 o
   3  -6   2     1104.04     1065.56     23.96 o
   4  -6   2      143.86      130.67      4.91 o
   5  -6   2     3380.24     3265.47     70.51 o
   6  -6   2     1235.69     1176.21     30.32 o
   7  -6   2     1285.63     1320.51     39.89 o
   8  -6   2      615.07      596.33     21.16 o
   9  -6   2     1324.51     1425.17     44.91 o
  10  -6   2      363.10      368.75     43.13 o
 -10  -5   2     1738.12     1825.65     53.04 o
  -9  -5   2      170.77      176.52     23.35 o
  -8  -5   2     1205.93     1267.62     36.37 o
  -7  -5   2        9.37       15.48      8.49 o
  -6  -5   2      393.77      373.52     12.17 o
  -5  -5   2      768.14      778.37     21.97 o
  -4  -5   2       30.17       33.97      3.73 o
  -3  -5   2     5090.96     5158.85     83.68 o
  -2  -5   2     1280.29     1196.03     20.01 o
  -1  -5   2     7456.14     7722.39    121.03 o
   0  -5   2     2207.51     2229.28     36.45 o
   1  -5   2        5.50       14.73      2.23 o
   2  -5   2      894.34      873.23     16.25 o
   3  -5   2     1201.30     1149.40     19.65 o
   4  -5   2        1.99       -1.52      2.77 o
   5  -5   2     1665.54     1632.73     31.36 o
   6  -5   2       48.67       40.73      6.70 o
   7  -5   2      480.23      463.88     14.87 o
   8  -5   2       36.85       29.56      9.36 o
   9  -5   2       18.95       -9.45     12.45 o
  10  -5   2      711.05      756.83     47.12 o
  11  -5   2      285.88      248.23     32.35 o
 -11  -4   2        3.72       28.86     83.61 o
 -10  -4   2      376.37      432.48     29.02 o
  -9  -4   2       41.32       49.04     11.75 o
  -8  -4   2     1053.28     1099.53     37.89 o
  -7  -4   2      268.18      251.69     13.24 o
  -6  -4   2      467.08      504.55     13.28 o
  -5  -4   2     1442.32     1512.32     33.73 o
  -4  -4   2      993.22      967.35     20.41 o
  -3  -4   2      120.37       78.44      3.18 o
  -2  -4   2     4764.35     4605.50     61.08 o
  -1  -4   2       74.00       67.27      2.46 o
   0  -4   2     8532.60     8794.23    127.68 o
   1  -4   2     1428.77     1530.72     21.80 o
   2  -4   2      405.92      389.29      7.16 o
   3  -4   2     3257.94     3418.87     45.69 o
   4  -4   2      346.42      355.79      7.64 o
   5  -4   2     2772.00     2733.46     49.87 o
   6  -4   2     1453.99     1385.51     30.35 o
   7  -4   2      929.54      898.47     23.28 o
   8  -4   2     1091.70     1083.76     30.30 o
   9  -4   2      343.42      336.96     17.11 o
  10  -4   2      105.60      135.46     17.73 o
  11  -4   2      539.20      538.61     36.18 o
 -11  -3   2       64.28       75.01     34.97 o
 -10  -3   2       77.71       74.12     17.61 o
  -9  -3   2      157.72      143.82     14.42 o
  -8  -3   2      551.17      505.95     17.92 o
  -7  -3   2     8265.92     7957.42    146.68 o
  -6  -3   2        0.24       -3.62      5.90 o
  -5  -3   2     9692.18     9907.23    184.19 o
  -4  -3   2     4232.04     4443.87     69.58 o
  -3  -3   2      548.11      618.47      9.69 o
  -2  -3   2     2600.27     2767.73     38.19 o
  -1  -3   2     7024.79     6969.51     91.79 o
   0  -3   2     1723.19     1686.68     24.54 o
   1  -3   2     5115.81     5146.43     72.69 o
   2  -3   2      191.26      199.54      4.43 o
   3  -3   2     2944.88     2888.33     47.16 o
   4  -3   2     1610.06     1589.53     23.72 o
   5  -3   2      638.89      674.10     20.05 o
   6  -3   2     5764.16     5612.44     97.65 o
   7  -3   2      117.55      109.86      4.90 o
   8  -3   2     1011.10      972.13     22.33 o
   9  -3   2      451.00      456.85     15.55 o
  10  -3   2      657.82      698.31     65.25 o
  11  -3   2      290.85      307.54     28.08 o
 -11  -2   2       91.36       65.26     19.56 o
 -10  -2   2      666.80      665.07     31.97 o
  -9  -2   2      803.37      779.21     23.59 o
  -8  -2   2       97.21       78.71      8.55 o
  -7  -2   2      806.87      745.25     19.82 o
  -6  -2   2     6318.63     6228.70    139.90 o
  -5  -2   2      289.61      325.13      8.24 o
  -4  -2   2     3805.93     3673.98     51.18 o
  -3  -2   2     2326.06     2444.52     34.13 o
  -2  -2   2     1794.06     1892.65     27.90 o
  -1  -2   2    15930.66    15977.22    185.77 o
   0  -2   2     9745.84    10102.37    133.31 o
   1  -2   2    15987.58    15542.83    180.15 o
   2  -2   2      127.90      116.20      2.77 o
   3  -2   2     2824.35     2727.71     50.42 o
   4  -2   2     1395.57     1276.81     19.64 o
   5  -2   2       24.47       26.82      2.50 o
   6  -2   2      184.51      173.61      6.18 o
   7  -2   2     1268.00     1288.32     36.29 o
   8  -2   2        0.61        3.29      5.50 o
   9  -2   2      841.32      892.58     24.68 o
  10  -2   2       50.57       38.58     20.84 o
  11  -2   2      287.27      330.44     67.98 o
 -11  -1   2      496.34      499.29     26.04 o
 -10  -1   2      172.77      134.38     14.05 o
  -9  -1   2     2157.21     2105.93     53.52 o
  -8  -1   2      603.65      631.04     18.52 o
  -7  -1   2       20.44       18.00      3.73 o
  -6  -1   2     1747.85     1672.40     33.04 o
  -5  -1   2      758.68      677.30     11.53 o
  -4  -1   2      488.00      402.80      8.35 o
  -3  -1   2      141.30      224.07      6.78 o
  -2  -1   2     7418.39     7613.57    108.28 o
  -1  -1   2      862.41      787.61     11.21 o
   1  -1   2       19.31       16.02      0.92 o
   2  -1   2    18241.27    18442.27    248.19 o
   3  -1   2      509.86      577.05      9.80 o
   4  -1   2    10018.25    10372.86    151.21 o
   5  -1   2       28.72       11.04      2.75 o
   6  -1   2      246.51      278.13      9.36 o
   7  -1   2      404.70      426.33     10.07 o
   8  -1   2      231.92      263.48     10.22 o
   9  -1   2      898.03      851.92     26.13 o
  10  -1   2      563.36      594.36     25.53 o
  11  -1   2      234.41      247.66     25.82 o
 -12   0   2      102.76       24.35     48.70 o
 -11   0   2     1132.61     1236.78     56.16 o
 -10   0   2      493.37      459.44     25.01 o
  -9   0   2       97.31      106.26     12.86 o
  -8   0   2     2014.49     1973.44     42.52 o
  -7   0   2      752.15      700.31     11.70 o
  -6   0   2      120.61      106.22      5.24 o
  -5   0   2     4043.66     4286.57     85.03 o
  -4   0   2      733.19      867.53     16.53 o
  -3   0   2    15717.47    16530.05    245.16 o
  -2   0   2     2034.04     2024.90     29.73 o
  -1   0   2     2490.08     2477.09     43.76 o
   0   0   2     4056.87     3955.64     70.91 o
   1   0   2      747.94      780.99     14.33 o
   2   0   2     9476.39     9614.70    140.30 o
   3   0   2     2457.99     2280.32     32.87 o
   4   0   2      718.32      768.85     13.81 o
   5   0   2     3390.74     3448.22     64.11 o
   6   0   2      527.67      571.76     13.30 o
   7   0   2      396.78      398.82     13.33 o
   8   0   2     1722.00     1729.55     38.04 o
   9   0   2      103.81       82.29     11.57 o
  10   0   2     1925.15     2051.35     68.47 o
  11   0   2        0.27       -0.59     22.28 o
 -12   1   2        0.98      -22.90     22.90 o
 -11   1   2      574.21      534.79     29.43 o
 -10   1   2      962.34     1023.47     53.63 o
  -9   1   2      621.87      619.73     19.02 o
  -8   1   2      513.97      479.78     12.41 o
  -7   1   2     2104.39     2046.31     42.93 o
  -6   1   2       80.33       89.85      4.08 o
  -5   1   2     1221.17     1281.12     22.46 o
  -4   1   2        7.29        5.87      1.99 o
  -3   1   2     3811.11     3875.97     52.36 o
  -2   1   2    11694.01    11662.56    160.37 o
  -1   1   2        0.82        2.16      0.73 o
   0   1   2     7189.68     6974.55    144.69 o
   1   1   2       66.82       66.09      2.27 o
   2   1   2     1800.13     1708.43     26.51 o
   3   1   2     5839.13     5934.66     77.94 o
   4   1   2     1175.44     1264.99     19.13 o
   5   1   2     3806.35     3926.80     62.52 o
   6   1   2     1428.29     1452.51     26.71 o
   7   1   2      816.74      745.36     17.63 o
   8   1   2     1270.02     1178.03     31.24 o
   9   1   2        2.25        4.17     10.86 o
  10   1   2      352.78      378.86     23.76 o
  11   1   2      473.72      449.90     33.78 o
 -12   2   2      778.18      709.43     38.40 o
 -11   2   2        4.87      -15.66     16.87 o
 -10   2   2      285.10      321.75     15.86 o
  -9   2   2      398.71      390.68     14.48 o
  -8   2   2       50.89       34.90      5.85 o
  -7   2   2     1964.75     1947.87     47.62 o
  -6   2   2      189.97      204.28      6.12 o
  -5   2   2     2713.70     2726.14     40.93 o
  -4   2   2      353.96      358.95      6.99 o
  -3   2   2      121.81      153.89      3.70 o
  -2   2   2     2199.74     2096.50     30.48 o
  -1   2   2     1364.83     1293.72     22.49 o
   0   2   2     1688.78     1612.43     29.68 o
   1   2   2     5836.79     5711.02     98.32 o
   2   2   2     1181.23     1206.88     17.86 o
   3   2   2     3940.96     4193.43     56.21 o
   4   2   2     2052.62     2135.06     31.90 o
   5   2   2      204.78      211.88      5.94 o
   6   2   2     3597.47     3585.83     67.74 o
   7   2   2       95.24       83.55      7.59 o
   8   2   2     2893.96     2958.77     71.81 o
   9   2   2      372.88      323.84     22.32 o
  10   2   2      153.10      151.90     21.74 o
  11   2   2      413.33      404.61     32.76 o
 -12   3   2      299.77      247.87     63.58 o
 -11   3   2      489.99      504.85     21.48 o
 -10   3   2       42.35       37.47     12.75 o
  -9   3   2      102.73      104.00     10.80 o
  -8   3   2      310.32      319.42     10.73 o
  -7   3   2      351.35      379.37     12.77 o
  -6   3   2      154.47      160.27      6.57 o
  -5   3   2     3921.26     4351.69     73.50 o
  -4   3   2    10864.68    11120.57    189.79 o
  -3   3   2      279.66      308.84      5.91 o
  -2   3   2     3094.24     3226.55     53.03 o
  -1   3   2      919.69      830.89     18.63 o
   0   3   2       53.11       55.09      2.27 o
   1   3   2     1094.36     1001.91     22.02 o
   2   3   2     2091.23     2217.54     34.47 o
   3   3   2     1374.46     1410.81     22.95 o
   4   3   2     1855.95     1970.76     30.16 o
   5   3   2       15.25       18.32      4.73 o
   6   3   2     2427.80     2366.79     47.76 o
   7   3   2      791.74      741.87     21.39 o
   8   3   2      561.58      604.71     18.65 o
   9   3   2     1912.72     2041.15     50.53 o
  10   3   2      118.90       76.34     21.52 o
  11   3   2       67.93       67.97     62.27 o
 -11   4   2     1352.00     1387.70     76.27 o
 -10   4   2       49.88       31.30     15.53 o
  -9   4   2     1550.04     1646.80     39.50 o
  -8   4   2        1.19        7.60      7.02 o
  -7   4   2     1058.71     1074.77     33.68 o
  -6   4   2      897.79      968.06     26.72 o
  -5   4   2      571.60      591.24     13.04 o
  -4   4   2     3145.20     3118.29     46.38 o
  -3   4   2     8689.18     9346.15    136.62 o
  -2   4   2       12.80       31.53      2.47 o
  -1   4   2     6767.70     7009.32    146.04 o
   0   4   2     1758.15     1891.27     36.97 o
   1   4   2      920.06      983.45     18.64 o
   2   4   2     6146.24     6640.85    101.30 o
   3   4   2       12.24        3.66      2.91 o
   4   4   2     2101.72     2126.44     40.54 o
   5   4   2       49.47       43.97      4.85 o
   6   4   2      314.98      321.96     10.51 o
   7   4   2     2057.91     2087.39     49.39 o
   8   4   2      392.85      384.47     18.86 o
   9   4   2      356.17      398.12     34.27 o
  10   4   2      381.91      352.61     41.83 o
 -11   5   2       69.95       45.54     15.87 o
 -10   5   2       65.93       43.12     17.67 o
  -9   5   2     1914.83     2012.33     58.74 o
  -8   5   2     1418.91     1459.21     37.62 o
  -7   5   2     1271.22     1271.19     32.10 o
  -6   5   2     1931.07     1883.36     37.53 o
  -5   5   2     1049.36     1074.44     23.68 o
  -4   5   2      335.18      336.00      8.37 o
  -3   5   2     4717.09     4860.10     80.89 o
  -2   5   2       29.94       23.19      3.06 o
  -1   5   2     2179.25     2076.56     45.61 o
   0   5   2      183.58      170.40      5.50 o
   1   5   2     1659.25     1823.52     35.59 o
   2   5   2     1257.47     1236.94     23.14 o
   3   5   2     2036.42     1977.47     39.56 o
   4   5   2     1648.46     1487.66     39.30 o
   5   5   2     3673.77     3564.25     76.75 o
   6   5   2       53.35       50.95      9.00 o
   7   5   2      924.24      964.63     34.22 o
   8   5   2      777.36      786.90     32.59 o
   9   5   2      143.22      115.49     19.67 o
  10   5   2      822.35      818.76     57.93 o
 -11   6   2      440.18      422.08     63.84 o
 -10   6   2      607.37      579.45     30.52 o
  -9   6   2      185.56      198.06     18.26 o
  -8   6   2     2525.01     2760.34     73.91 o
  -7   6   2     1195.06     1216.51     34.54 o
  -6   6   2      599.43      573.96     15.18 o
  -5   6   2     1309.39     1312.98     28.57 o
  -4   6   2      435.99      455.44     10.82 o
  -3   6   2      821.06      822.73     19.01 o
  -2   6   2     2189.01     2173.56     39.92 o
  -1   6   2     3198.05     3268.58     56.73 o
   0   6   2     4522.80     4606.08     83.64 o
   1   6   2      227.00      224.13      8.64 o
   2   6   2     1899.17     1901.63     35.26 o
   3   6   2     1440.00     1395.03     32.49 o
   4   6   2       29.07       26.68      4.19 o
   5   6   2     1872.74     1818.16     37.93 o
   6   6   2      414.57      420.02     17.42 o
   7   6   2       28.21       29.71     12.83 o
   8   6   2      177.75      231.57     20.21 o
   9   6   2       25.34       27.58     19.34 o
 -10   7   2      836.97      844.79     48.79 o
  -9   7   2      235.88      183.38     16.30 o
  -8   7   2       95.81       90.33     13.95 o
  -7   7   2     1814.75     1935.37     38.75 o
  -6   7   2      659.66      632.43     17.24 o
  -5   7   2      988.51      991.02     24.66 o
  -4   7   2       30.83       32.84      5.09 o
  -3   7   2      467.86      448.61     14.62 o
  -2   7   2      851.18      780.48     21.13 o
  -1   7   2       44.47       30.08      4.01 o
   0   7   2     2438.66     2239.19     51.02 o
   1   7   2     2656.68     2551.34     60.19 o
   2   7   2      344.41      305.17     11.04 o
   3   7   2     1133.11     1058.10     25.12 o
   4   7   2      409.31      379.01     11.84 o
   5   7   2      134.42      143.96      8.79 o
   6   7   2     1301.20     1273.78     39.88 o
   7   7   2        2.63        7.59     12.85 o
   8   7   2      542.51      499.25     23.43 o
   9   7   2       59.73       61.69     23.11 o
 -10   8   2      199.82      169.21     30.21 o
  -9   8   2      962.24     1016.84     38.76 o
  -8   8   2      398.40      362.94     22.62 o
  -7   8   2      700.52      743.54     22.93 o
  -6   8   2     1045.63     1022.51     24.38 o
  -5   8   2     1471.87     1405.62     34.78 o
  -4   8   2     1604.33     1473.17     35.40 o
  -3   8   2      464.59      384.17     13.47 o
  -2   8   2      589.08      553.27     14.89 o
  -1   8   2     1424.67     1393.50     29.59 o
   0   8   2       12.84       17.21      5.97 o
   1   8   2     2942.36     2839.89     61.72 o
   2   8   2      369.06      362.05     12.21 o
   3   8   2      908.65      958.53     26.12 o
   4   8   2      142.96      151.09      9.74 o
   5   8   2       41.12       29.35     11.02 o
   6   8   2      398.87      421.91     18.44 o
   7   8   2      156.72      140.89     20.77 o
   8   8   2      421.96      436.73     26.66 o
  -9   9   2      191.42      175.98     26.38 o
  -8   9   2      302.20      274.02     21.39 o
  -7   9   2      144.86      140.24     15.99 o
  -6   9   2      159.95      153.66     13.43 o
  -5   9   2      259.55      216.73     11.15 o
  -4   9   2     2057.06     2021.83     48.20 o
  -3   9   2      439.32      385.10     12.76 o
  -2   9   2      972.56      949.91     23.62 o
  -1   9   2     1800.76     1686.15     39.74 o
   0   9   2      384.70      335.23     13.42 o
   1   9   2      459.25      450.70     17.12 o
   2   9   2     1919.45     1828.86     47.54 o
   3   9   2      165.92      153.22     12.32 o
   4   9   2     1767.93     1709.60     51.38 o
   5   9   2        0.37       -1.30     16.07 o
   6   9   2      856.80      883.77     33.92 o
   7   9   2      426.32      413.09     31.54 o
  -8  10   2      389.79      383.43     27.94 o
  -7  10   2      404.96      455.82     27.29 o
  -6  10   2      833.51      917.65     30.41 o
  -5  10   2        0.99       11.11      9.64 o
  -4  10   2      462.26      418.65     18.89 o
  -3  10   2      917.82      969.68     21.78 o
  -2  10   2       12.74       14.05      8.29 o
  -1  10   2      978.99      988.53     26.76 o
   0  10   2      760.88      737.36     25.05 o
   1  10   2      151.91      143.38     11.24 o
   2  10   2      561.42      561.56     18.90 o
   3  10   2        0.13       -1.60      9.84 o
   4  10   2      707.72      709.36     31.16 o
   5  10   2      341.42      343.57     23.08 o
   6  10   2      260.65      226.01     37.44 o
  -7  11   2       12.53      -18.87     19.60 o
  -6  11   2      921.74     1019.14     51.15 o
  -5  11   2      451.66      445.50     22.01 o
  -4  11   2        0.01       -4.87     13.15 o
  -3  11   2      382.40      421.72     31.35 o
  -2  11   2     1239.22     1250.00     34.49 o
  -1  11   2      177.10      141.33     14.00 o
   0  11   2     1749.29     1765.58     45.62 o
   1  11   2        5.86       12.78     12.27 o
   2  11   2      910.32      920.71     32.77 o
   3  11   2      164.93      137.65     19.81 o
   4  11   2      327.98      283.33     30.07 o
   5  11   2      994.91     1125.75     61.14 o
  -6  12   2       19.57       24.31     27.02 o
  -5  12   2      749.86      698.91     37.64 o
  -4  12   2      453.09      420.17     26.87 o
  -3  12   2       36.46        9.40     14.65 o
  -2  12   2      513.45      528.12     27.31 o
  -1  12   2       85.04       58.75     14.64 o
   0  12   2      546.52      573.46     26.95 o
   1  12   2      138.58      157.10     23.99 o
   2  12   2      277.49      282.94     29.75 o
   3  12   2      369.38      388.46     49.76 o
   4  12   2      130.31      123.74     50.97 o
  -3  13   2        6.23       -4.51     25.89 o
  -2  13   2      543.01      563.66     40.45 o
  -1  13   2        0.51      -18.94     19.11 o
   0  13   2      431.06      405.86     34.41 o
   1  13   2      343.69      330.80     77.97 o
  -2 -13   3       10.77       13.44     21.87 o
  -1 -13   3      136.56      120.03     23.59 o
   0 -13   3      414.14      448.08     35.14 o
   1 -13   3       59.99       62.63     21.95 o
   2 -13   3     1180.52     1293.53     56.08 o
   3 -13   3      407.12      462.84     38.73 o
  -4 -12   3        0.24       19.87     20.58 o
  -3 -12   3      924.59      998.33     71.35 o
  -2 -12   3      642.67      605.67     35.02 o
  -1 -12   3       74.74       60.83     17.20 o
   0 -12   3     1452.98     1605.13     48.30 o
   1 -12   3      541.70      637.24     31.29 o
   2 -12   3      209.50      187.46     18.08 o
   3 -12   3      934.23     1038.81     39.15 o
   4 -12   3       25.34       17.24     18.51 o
   5 -12   3      167.41      161.34     16.74 o
  -6 -11   3      203.88      205.91     39.34 o
  -5 -11   3      244.46      262.42     26.80 o
  -4 -11   3      200.30      232.63     23.13 o
  -3 -11   3        0.96       -9.20     15.94 o
  -2 -11   3      959.03      997.53     31.92 o
  -1 -11   3      290.91      291.91     21.96 o
   0 -11   3      570.67      531.89     24.09 o
   1 -11   3     1694.76     1747.78     55.54 o
   2 -11   3       86.88       88.62     13.12 o
   3 -11   3      435.68      434.47     21.52 o
   4 -11   3      204.96      219.98     19.50 o
   5 -11   3      178.84      174.64     20.86 o
   6 -11   3       46.66       33.43     17.82 o
   7 -11   3       81.30       45.56     25.72 o
  -7 -10   3      692.16      822.29     66.33 o
  -6 -10   3       11.30       -4.46     21.64 o
  -5 -10   3      625.94      641.98     38.17 o
  -4 -10   3      905.56     1042.00     39.79 o
  -3 -10   3      229.94      237.15     13.84 o
  -2 -10   3     1197.10     1222.68     39.55 o
  -1 -10   3     1425.30     1466.33     38.46 o
   0 -10   3      776.00      758.43     22.11 o
   1 -10   3      958.99      932.20     24.89 o
   2 -10   3        8.70        4.12      6.77 o
   3 -10   3       34.61       29.36     10.03 o
   4 -10   3      511.29      524.76     22.49 o
   5 -10   3        5.39       28.44     13.11 o
   6 -10   3     1156.54     1237.51     46.81 o
   7 -10   3      161.31      198.85     51.76 o
   8 -10   3      109.79       50.03     35.90 o
  -8  -9   3       86.09       68.12     34.86 o
  -7  -9   3      197.52      138.33     21.96 o
  -6  -9   3     1755.97     2060.08    118.97 o
  -5  -9   3      284.15      268.06     20.02 o
  -4  -9   3     1315.96     1370.77     47.04 o
  -3  -9   3     1923.12     2039.69     47.02 o
  -2  -9   3        2.04        5.93      9.18 o
  -1  -9   3     2839.02     2873.91     67.40 o
   0  -9   3     1882.87     1888.78     42.40 o
   1  -9   3      666.10      610.28     18.16 o
   2  -9   3     1565.32     1508.11     31.62 o
   3  -9   3       65.03       59.32      8.63 o
   4  -9   3      466.29      502.43     17.94 o
   5  -9   3       92.93      102.13     14.15 o
   6  -9   3      239.18      244.51     18.79 o
   7  -9   3     1274.15     1361.35     61.28 o
   8  -9   3      100.77      101.42     36.82 o
   9  -9   3      166.79      177.96     44.57 o
  -9  -8   3      342.53      339.04     30.39 o
  -8  -8   3      254.69      207.66     22.93 o
  -7  -8   3      157.65      126.80     18.88 o
  -6  -8   3     1545.40     1665.09     53.82 o
  -5  -8   3     3450.50     3478.89     99.50 o
  -4  -8   3      294.59      289.92     13.11 o
  -3  -8   3     1542.99     1610.01     36.21 o
  -2  -8   3        8.32        7.21      4.41 o
  -1  -8   3      126.02      116.44      6.07 o
   0  -8   3      930.65      922.00     22.51 o
   1  -8   3       58.27       53.73      5.77 o
   2  -8   3     1172.72     1180.87     24.89 o
   3  -8   3        5.34        9.05      5.63 o
   4  -8   3      851.47      846.24     18.53 o
   5  -8   3     1323.88     1313.45     30.81 o
   6  -8   3      265.99      233.41     13.07 o
   7  -8   3      964.95     1034.76     36.06 o
   8  -8   3      739.25      732.11     37.55 o
   9  -8   3      272.23      255.84     33.66 o
  -9  -7   3       66.28       69.00     25.20 o
  -8  -7   3      510.29      588.95     26.78 o
  -7  -7   3     1498.10     1522.96     44.77 o
  -6  -7   3      105.12       96.11     14.03 o
  -5  -7   3     4332.16     4246.89    104.64 o
  -4  -7   3      117.36      110.19      7.55 o
  -3  -7   3     1970.79     1986.91     41.52 o
  -2  -7   3       79.25       90.80      5.71 o
  -1  -7   3      404.52      380.93      8.29 o
   0  -7   3       47.70       41.27      4.05 o
   1  -7   3      470.80      475.04     10.82 o
   2  -7   3     2264.42     2220.46     38.47 o
   3  -7   3     2782.70     2723.79     52.80 o
   4  -7   3     2114.13     2131.37     52.59 o
   5  -7   3     4571.09     4364.33     98.93 o
   6  -7   3      213.23      216.99     10.83 o
   7  -7   3       22.28       12.82     11.04 o
   8  -7   3      447.84      428.54     22.50 o
   9  -7   3        0.02       -5.47     15.67 o
  10  -7   3      350.04      347.03     73.07 o
 -10  -6   3      493.57      564.90     63.67 o
  -9  -6   3      385.86      441.48     23.40 o
  -8  -6   3      569.30      546.82     31.55 o
  -7  -6   3     1347.58     1384.69     37.33 o
  -6  -6   3      130.67      133.92     10.53 o
  -5  -6   3      403.24      386.20     16.27 o
  -4  -6   3      625.65      666.33     16.56 o
  -3  -6   3     1087.48     1037.88     26.34 o
  -2  -6   3     3039.25     3178.50     50.90 o
  -1  -6   3      413.62      421.19     10.48 o
   0  -6   3     1729.02     1759.93     31.19 o
   1  -6   3     1754.87     1695.39     27.04 o
   2  -6   3      148.39      145.19      5.55 o
   3  -6   3     4078.31     4079.74     94.02 o
   4  -6   3     2308.90     2255.72     43.12 o
   5  -6   3      751.01      777.27     17.00 o
   6  -6   3     1563.81     1521.16     37.05 o
   7  -6   3       48.19       36.77      9.50 o
   8  -6   3      382.36      390.59     22.65 o
   9  -6   3      332.97      320.76     23.11 o
  10  -6   3      484.69      535.88     35.00 o
 -10  -5   3      177.61      271.54     29.96 o
  -9  -5   3     3098.53     3022.53     88.80 o
  -8  -5   3      505.55      479.99     20.60 o
  -7  -5   3     2148.14     2101.95     49.74 o
  -6  -5   3      488.35      486.14     24.79 o
  -5  -5   3      515.81      528.65     15.52 o
  -4  -5   3      113.71      108.20      4.55 o
  -3  -5   3       34.16       33.34      3.34 o
  -2  -5   3      397.06      314.49      6.84 o
  -1  -5   3     6185.15     6276.61     75.42 o
   0  -5   3      448.45      412.07      6.77 o
   1  -5   3     5610.47     5494.52     75.64 o
   2  -5   3     1663.47     1753.60     32.54 o
   3  -5   3     1909.29     1929.07     32.69 o
   4  -5   3     2883.52     3038.52     54.55 o
   5  -5   3       21.70       12.90      4.71 o
   6  -5   3      150.96      147.78      7.73 o
   7  -5   3       75.16       56.53      7.57 o
   8  -5   3      375.31      354.97     18.32 o
   9  -5   3      394.98      371.35     18.63 o
  10  -5   3        0.02        8.59     17.12 o
  11  -5   3      695.06      627.73     78.34 o
 -11  -4   3      817.85      850.07     52.23 o
 -10  -4   3        7.58       -0.88     13.73 o
  -9  -4   3      307.88      327.30     15.58 o
  -8  -4   3       87.96       81.18     10.04 o
  -7  -4   3      689.46      666.63     19.22 o
  -6  -4   3        9.75        4.69      4.88 o
  -5  -4   3     1743.28     1726.40     37.38 o
  -4  -4   3      782.96      840.95     15.72 o
  -3  -4   3      719.06      708.45     11.06 o
  -2  -4   3      895.41     1042.78     13.85 o
  -1  -4   3    11016.48    11195.83    158.61 o
   0  -4   3     1258.47     1150.44     15.50 o
   1  -4   3     7349.72     7375.32    101.33 o
   2  -4   3      398.00      317.82      6.23 o
   3  -4   3      507.28      564.63      9.35 o
   4  -4   3     1466.70     1527.56     27.76 o
   5  -4   3     1150.45     1198.44     29.65 o
   6  -4   3     1206.41     1220.03     28.42 o
   7  -4   3     3637.50     3477.71     85.29 o
   8  -4   3      818.61      802.72     29.49 o
   9  -4   3     1987.09     1929.76     58.96 o
  10  -4   3      497.36      448.25     24.24 o
  11  -4   3       32.07       27.31     24.98 o
 -11  -3   3     1286.22     1473.24     52.65 o
 -10  -3   3      266.56      237.49     29.96 o
  -9  -3   3     1906.81     1805.98     48.02 o
  -8  -3   3       54.69       56.21      8.84 o
  -7  -3   3     1162.63     1257.93     27.18 o
  -6  -3   3     1410.79     1495.46     32.10 o
  -5  -3   3      284.93      306.93      7.05 o
  -4  -3   3     1584.51     1643.50     22.70 o
  -3  -3   3     7003.71     7371.45    102.76 o
  -2  -3   3       20.73       41.52      2.17 o
  -1  -3   3     4525.39     4913.54     77.75 o
   0  -3   3     4195.77     4102.63     60.10 o
   1  -3   3     2791.01     2916.83     40.51 o
   2  -3   3     5656.19     5855.44     67.10 o
   3  -3   3      152.26      196.63      4.51 o
   4  -3   3      998.76     1009.08     18.13 o
   5  -3   3      575.35      669.36     16.21 o
   6  -3   3       24.95       19.97      4.36 o
   7  -3   3     1433.92     1462.76     31.69 o
   8  -3   3     1284.09     1247.96     29.99 o
   9  -3   3      620.41      648.73     23.11 o
  10  -3   3     1394.10     1445.14     52.45 o
  11  -3   3       11.17       32.14     29.39 o
 -11  -2   3      471.05      437.45     27.27 o
 -10  -2   3      581.24      583.08     22.22 o
  -9  -2   3     2011.34     1983.37     38.93 o
  -8  -2   3      816.58      816.67     23.88 o
  -7  -2   3      452.56      405.47     13.08 o
  -6  -2   3       68.03       61.68      3.92 o
  -5  -2   3     3919.97     3991.41     65.65 o
  -4  -2   3     3960.46     4167.50     58.69 o
  -3  -2   3     6886.43     6932.86    100.60 o
  -2  -2   3    10946.34    11320.20    199.02 o
  -1  -2   3     5416.08     5732.75     99.31 o
   0  -2   3        3.43       13.21      0.98 o
   1  -2   3      389.08      442.92      6.61 o
   2  -2   3     2499.45     2483.99     37.77 o
   3  -2   3     3250.36     3224.42     49.56 o
   4  -2   3       81.24       42.03      2.66 o
   5  -2   3     2408.27     2318.33     37.49 o
   6  -2   3      632.35      600.69     21.22 o
   7  -2   3      303.95      301.84     15.55 o
   8  -2   3     2308.17     2347.49     51.17 o
   9  -2   3      152.88      144.41     16.66 o
  10  -2   3      438.71      416.63     35.33 o
  11  -2   3       68.85       62.38     36.98 o
 -11  -1   3      105.55      108.42     17.59 o
 -10  -1   3      202.89      204.59     23.77 o
  -9  -1   3        7.25        0.56      7.62 o
  -8  -1   3     1753.05     1891.84     35.77 o
  -7  -1   3     1612.85     1545.02     34.38 o
  -6  -1   3       58.14       45.83      3.78 o
  -5  -1   3     4442.62     4529.69     71.23 o
  -4  -1   3     2941.17     2803.17     41.18 o
  -3  -1   3     4598.33     4630.77     69.09 o
  -2  -1   3     5824.94     5589.03     83.72 o
  -1  -1   3       52.08       57.70      1.71 o
   0  -1   3        6.59       14.74      1.29 o
   1  -1   3      309.84      306.60      4.92 o
   2  -1   3      192.17      201.45      3.95 o
   3  -1   3     1579.89     1418.59     23.61 o
   4  -1   3      556.43      481.70      9.17 o
   5  -1   3     5041.05     4938.07     77.11 o
   6  -1   3     1922.40     1869.20     37.79 o
   7  -1   3      455.60      490.70     12.06 o
   8  -1   3      729.65      777.66     23.43 o
   9  -1   3      725.14      713.03     24.11 o
  10  -1   3        9.92       15.43     22.68 o
  11  -1   3      236.33      206.70     28.59 o
 -12   0   3      186.69      139.98     39.77 o
 -11   0   3      369.42      307.03     37.24 o
 -10   0   3      422.32      426.95     28.70 o
  -9   0   3      306.49      263.97     15.01 o
  -8   0   3       91.11       74.42      6.45 o
  -7   0   3     5719.36     5375.30    108.78 o
  -6   0   3     1215.45     1141.83     24.99 o
  -5   0   3     4484.59     4496.16     76.37 o
  -4   0   3     3139.18     2927.31     52.42 o
  -3   0   3      128.62      143.14      3.37 o
  -2   0   3    10166.53    10056.17    166.44 o
  -1   0   3     2837.60     2808.79     44.33 o
   0   0   3    18513.95    18655.93    289.23 o
   1   0   3     3730.55     3612.22     51.78 o
   2   0   3       22.02       21.46      1.45 o
   3   0   3      883.91      828.98     13.58 o
   4   0   3     6951.48     7115.44    109.74 o
   5   0   3       27.82       28.15      2.92 o
   6   0   3     5197.96     5103.34     95.70 o
   7   0   3      226.64      262.87     11.94 o
   8   0   3      772.77      773.56     18.25 o
   9   0   3      235.54      243.30     19.85 o
  10   0   3        0.43       13.29     17.73 o
  11   0   3      602.27      656.96     77.82 o
 -12   1   3      617.80      650.07    122.91 o
 -11   1   3        0.41       21.39     18.73 o
 -10   1   3      225.83      230.34     18.43 o
  -9   1   3     1192.31     1225.74     31.30 o
  -8   1   3     2742.19     2756.83     59.04 o
  -7   1   3     2149.42     2103.69     36.06 o
  -6   1   3     7930.36     8132.42    157.09 o
  -5   1   3     1915.64     1994.59     33.75 o
  -4   1   3     3871.59     3920.86     65.30 o
  -3   1   3      391.38      384.61      7.38 o
  -2   1   3      119.78      144.85      3.18 o
  -1   1   3       48.70       40.01      1.81 o
   0   1   3     1477.57     1620.73     27.38 o
   1   1   3     7918.94     7357.76    105.81 o
   2   1   3     5876.56     5890.80     76.17 o
   3   1   3     7651.21     8030.40    115.92 o
   4   1   3     2830.94     2687.58     44.33 o
   5   1   3       25.13       18.59      3.18 o
   6   1   3      400.22      386.50     13.15 o
   7   1   3       72.32       95.98      5.21 o
   8   1   3       31.95       24.55      9.13 o
   9   1   3       21.23       15.25     13.20 o
  10   1   3        6.34        1.44     14.63 o
  11   1   3      504.67      478.39     51.11 o
 -12   2   3       87.62       48.12     25.04 o
 -11   2   3      663.18      632.18     30.24 o
 -10   2   3      243.64      241.95     16.99 o
  -9   2   3      937.74      908.79     22.06 o
  -8   2   3     2614.55     2570.60     58.42 o
  -7   2   3      202.49      201.22      7.75 o
  -6   2   3      887.54      860.67     19.17 o
  -5   2   3        2.05        3.25      2.62 o
  -4   2   3     4974.75     5095.39     77.57 o
  -3   2   3      430.47      510.01      9.17 o
  -2   2   3      954.98      948.48     17.27 o
  -1   2   3     2584.93     2472.26     44.19 o
   0   2   3     7384.17     7635.32    107.31 o
   1   2   3     1439.84     1395.97     27.13 o
   2   2   3    18028.74    18239.07    275.82 o
   3   2   3       10.03        8.25      2.26 o
   4   2   3     2774.09     3011.36     45.09 o
   5   2   3       83.04       84.71      3.98 o
   6   2   3      160.53      153.50      7.54 o
   7   2   3      761.21      768.11     22.72 o
   8   2   3       39.22       29.62      9.32 o
   9   2   3     1620.42     1662.02     59.64 o
  10   2   3      579.67      526.06     48.11 o
  11   2   3      126.20       38.69     23.15 o
 -12   3   3        5.73      -20.75     62.80 o
 -11   3   3      656.54      681.50     38.76 o
 -10   3   3     1547.93     1610.17     55.28 o
  -9   3   3       17.66       10.96      8.21 o
  -8   3   3     2028.70     1978.55     50.78 o
  -7   3   3      186.24      177.61      9.01 o
  -6   3   3     1088.82     1176.73     26.43 o
  -5   3   3      145.95      131.34      6.36 o
  -4   3   3      447.08      564.48     10.40 o
  -3   3   3     3374.58     3206.37     48.16 o
  -2   3   3      221.95      169.04      4.81 o
  -1   3   3     2606.31     2575.28     44.07 o
   0   3   3     9364.60     9473.51    181.77 o
   1   3   3      265.88      312.03      6.51 o
   2   3   3     6773.43     6993.48    112.23 o
   3   3   3     1552.73     1694.71     25.71 o
   4   3   3     1006.53     1058.85     24.72 o
   5   3   3        8.20        8.47      3.35 o
   6   3   3        8.56       13.63      3.79 o
   7   3   3      475.58      443.73     15.70 o
   8   3   3      993.46     1014.73     33.41 o
   9   3   3      132.93      139.02     16.56 o
  10   3   3     1940.18     2074.93     71.09 o
  11   3   3      379.09      294.76     69.29 o
 -11   4   3       24.69       11.42     20.72 o
 -10   4   3     1170.88     1208.57     37.22 o
  -9   4   3       20.02       13.61      8.53 o
  -8   4   3     1475.70     1501.04     44.65 o
  -7   4   3      160.28      160.88      9.72 o
  -6   4   3     2650.14     2536.09     50.22 o
  -5   4   3      478.53      537.23     18.90 o
  -4   4   3     4087.63     4513.71     69.08 o
  -3   4   3     1383.30     1461.55     33.00 o
  -2   4   3    17826.58    17898.77    276.77 o
  -1   4   3       29.80       30.07      2.81 o
   0   4   3    11515.68    11940.57    241.46 o
   1   4   3        0.37        5.83      1.75 o
   2   4   3     2722.96     2931.45     51.30 o
   3   4   3      829.60      892.23     17.52 o
   4   4   3       36.03       29.35      4.21 o
   5   4   3     5329.69     5356.32    118.82 o
   6   4   3     1237.60     1331.36     29.35 o
   7   4   3     1334.84     1330.14     35.16 o
   8   4   3     2127.88     2231.30     49.70 o
   9   4   3      254.80      246.79     20.91 o
  10   4   3      321.91      272.50     42.00 o
 -11   5   3        5.55       -3.89     17.94 o
 -10   5   3      415.21      424.18     21.17 o
  -9   5   3        4.44       -5.89     11.70 o
  -8   5   3      377.83      379.95     16.94 o
  -7   5   3      184.91      176.65     11.20 o
  -6   5   3        1.13        0.15      5.71 o
  -5   5   3     2753.05     2741.03     66.76 o
  -4   5   3     2053.23     2075.96     39.52 o
  -3   5   3       51.50       37.92      3.38 o
  -2   5   3     4781.93     4691.78     88.48 o
  -1   5   3      338.66      302.55     10.24 o
   0   5   3     2141.83     2124.05     47.93 o
   1   5   3      528.01      534.58     12.17 o
   2   5   3       44.27       31.41      3.88 o
   3   5   3        1.43        8.05      4.60 o
   4   5   3      612.39      609.68     15.28 o
   5   5   3      536.02      543.95     21.79 o
   6   5   3     3827.42     3895.59     82.95 o
   7   5   3      323.25      283.39     14.52 o
   8   5   3     2143.92     2259.39     59.83 o
   9   5   3      666.96      602.31     32.46 o
  10   5   3       52.09       67.76     29.34 o
 -11   6   3        0.62       -5.87     25.44 o
 -10   6   3      854.86      926.08     37.86 o
  -9   6   3        4.66      -12.25     12.25 o
  -8   6   3      164.44      163.80     12.86 o
  -7   6   3      253.79      271.88     13.64 o
  -6   6   3     2944.14     2835.79     60.09 o
  -5   6   3        1.99       -0.80      4.86 o
  -4   6   3     6634.52     6485.85    121.49 o
  -3   6   3      590.97      578.12     15.09 o
  -2   6   3     3208.21     3233.10     68.67 o
  -1   6   3      539.69      566.57     14.50 o
   0   6   3     1215.92     1281.52     26.31 o
   1   6   3     2549.93     2664.75     50.65 o
   2   6   3      280.84      282.81      9.81 o
   3   6   3      764.39      752.52     18.02 o
   4   6   3     1774.33     1701.79     36.39 o
   5   6   3      581.35      557.43     18.66 o
   6   6   3     2190.61     2223.64     63.59 o
   7   6   3     1177.49     1213.10     34.44 o
   8   6   3      259.49      215.30     18.61 o
   9   6   3      145.83      148.64     21.37 o
 -10   7   3      239.03      240.83     32.95 o
  -9   7   3      353.18      337.75     21.34 o
  -8   7   3       28.73       25.13     11.50 o
  -7   7   3       24.23       32.51      9.95 o
  -6   7   3     1663.47     1743.75     33.21 o
  -5   7   3     1214.82     1219.43     24.45 o
  -4   7   3     2895.07     2858.44     70.42 o
  -3   7   3      489.44      494.34     16.77 o
  -2   7   3      629.08      608.74     15.08 o
  -1   7   3      261.46      208.24     15.48 o
   0   7   3      492.59      485.67     11.14 o
   1   7   3        6.25        2.37      4.44 o
   2   7   3     3084.34     2993.33     71.56 o
   3   7   3       21.06       19.38      6.57 o
   4   7   3     3853.55     3797.91     89.99 o
   5   7   3      887.49      861.10     25.01 o
   6   7   3      358.74      360.09     26.49 o
   7   7   3      789.36      785.68     29.07 o
   8   7   3       77.06       41.12     17.64 o
   9   7   3      370.84      389.23     43.44 o
 -10   8   3      283.04      257.68     39.51 o
  -9   8   3      559.52      547.38     29.69 o
  -8   8   3     1726.32     1790.28     53.02 o
  -7   8   3        3.66       16.65      7.93 o
  -6   8   3     1435.32     1407.80     33.27 o
  -5   8   3      643.69      648.35     18.44 o
  -4   8   3      551.16      509.22     15.80 o
  -3   8   3     1373.30     1312.16     32.54 o
  -2   8   3     1030.08      944.99     22.60 o
  -1   8   3     2100.67     1908.21     41.53 o
   0   8   3      324.06      304.82     13.44 o
   1   8   3      181.47      157.29      9.01 o
   2   8   3     2262.96     2080.27     57.47 o
   3   8   3     2361.51     2219.22     56.29 o
   4   8   3     1897.48     1929.31     41.18 o
   5   8   3     1714.15     1666.73     37.68 o
   6   8   3       74.13       70.28     14.15 o
   7   8   3      115.93      123.58     19.20 o
   8   8   3       29.92       34.69     20.87 o
  -9   9   3       46.71       67.47     25.46 o
  -8   9   3     1447.79     1540.76     50.47 o
  -7   9   3      579.84      637.57     41.59 o
  -6   9   3      420.85      433.92     18.72 o
  -5   9   3      204.61      203.25     11.14 o
  -4   9   3        1.89       -4.41      7.75 o
  -3   9   3       16.31       13.51      6.82 o
  -2   9   3      236.92      204.93     10.59 o
  -1   9   3        1.22        1.92      6.65 o
   0   9   3     1913.06     1846.89     40.26 o
   1   9   3      456.62      421.71     12.88 o
   2   9   3     1636.69     1600.13     41.74 o
   3   9   3     1293.25     1292.38     37.62 o
   4   9   3       90.46       79.01     14.75 o
   5   9   3      307.40      288.52     16.80 o
   6   9   3        0.52      -17.29     17.29 o
   7   9   3       12.32        9.30     23.18 o
  -8  10   3      299.28      264.61     19.72 o
  -7  10   3      779.00      744.49     36.88 o
  -6  10   3      483.08      452.23     20.08 o
  -5  10   3      535.81      518.83     20.17 o
  -4  10   3      239.04      185.53     12.13 o
  -3  10   3       61.55       57.60     11.34 o
  -2  10   3      868.96      889.18     25.94 o
  -1  10   3     1186.47     1198.91     28.62 o
   0  10   3     1244.77     1193.57     27.49 o
   1  10   3     1090.02     1048.72     30.22 o
   2  10   3      354.09      334.79     19.38 o
   3  10   3      474.43      471.93     24.51 o
   4  10   3       13.21       -7.18     16.54 o
   5  10   3      110.52      101.05     17.07 o
   6  10   3      127.42      168.18     37.01 o
  -7  11   3      484.89      485.60     34.31 o
  -6  11   3        0.73       32.29     19.37 o
  -5  11   3      290.71      273.54     17.18 o
  -4  11   3      349.07      340.59     18.46 o
  -3  11   3       52.27       55.50     13.87 o
  -2  11   3     1045.52     1081.54     34.51 o
  -1  11   3     2244.09     2287.55     64.12 o
   0  11   3      143.93      112.41     13.03 o
   1  11   3     1779.93     1875.87     48.34 o
   2  11   3       98.88       93.60     15.46 o
   3  11   3      362.28      343.01     26.72 o
   4  11   3        3.35       17.72     18.28 o
   5  11   3        0.46       -0.71     24.11 o
  -6  12   3      242.63      247.64     38.52 o
  -5  12   3       18.35       32.72     20.31 o
  -4  12   3     1233.01     1253.39     38.18 o
  -3  12   3     1305.62     1432.28     51.01 o
  -2  12   3      449.88      447.56     22.45 o
  -1  12   3      801.46      847.36     34.05 o
   0  12   3       52.39       23.74     13.37 o
   1  12   3      309.68      300.99     20.17 o
   2  12   3       12.92       35.92     25.41 o
   3  12   3       64.02       59.88     24.25 o
  -3  13   3      865.15      928.30     67.77 o
  -2  13   3        4.85        2.69     22.97 o
  -1  13   3      534.73      551.64     45.76 o
   0  13   3       25.50       20.63     29.81 o
   1  13   3      172.31       84.13     32.78 o
  -1 -13   4        0.67       25.58     33.47 o
   0 -13   4      206.52      204.71     26.70 o
   1 -13   4     1304.08     1353.96     75.48 o
   2 -13   4       86.72       85.66     26.34 o
   3 -13   4     1424.39     1319.38     92.27 o
  -4 -12   4       49.12       39.34     22.34 o
  -3 -12   4       59.52       63.16     19.46 o
  -2 -12   4      469.63      504.79     28.34 o
  -1 -12   4      912.02      936.84     35.05 o
   0 -12   4       16.15       -7.13     18.10 o
   1 -12   4     1115.11     1126.34     36.89 o
   2 -12   4      682.82      746.71     30.06 o
   3 -12   4       75.37       71.57     17.77 o
   4 -12   4      940.49     1020.98     39.48 o
   5 -12   4       45.11       37.37     21.30 o
  -6 -11   4       16.70       24.93     29.89 o
  -5 -11   4       76.16       44.38     17.42 o
  -4 -11   4       80.86       58.85     16.89 o
  -3 -11   4       86.26      121.52     19.96 o
  -2 -11   4      330.12      342.04     21.60 o
  -1 -11   4     2189.02     2230.69     56.37 o
   0 -11   4     1338.44     1429.63     39.13 o
   1 -11   4      821.49      854.08     29.18 o
   2 -11   4      734.32      756.48     29.57 o
   3 -11   4        1.17       13.21     13.72 o
   4 -11   4      170.55      180.28     18.23 o
   5 -11   4      281.92      310.69     23.75 o
   6 -11   4       14.58        7.15     21.53 o
   7 -11   4      403.51      476.01     64.99 o
  -7 -10   4       95.57       23.75     35.33 o
  -6 -10   4       95.74      132.84     27.51 o
  -5 -10   4       59.13       52.15     18.46 o
  -4 -10   4      125.02      127.50     16.58 o
  -3 -10   4     2367.31     2432.92     70.74 o
  -2 -10   4      528.58      510.14     18.00 o
  -1 -10   4     1848.75     1791.63     44.36 o
   0 -10   4     1872.27     2045.26     41.24 o
   1 -10   4       70.72       83.28     10.17 o
   2 -10   4      202.79      206.16     15.21 o
   3 -10   4        0.45       -6.69     11.06 o
   4 -10   4        0.86        8.46     10.71 o
   5 -10   4      233.90      239.55     19.61 o
   6 -10   4      190.02      189.25     22.98 o
   7 -10   4     1251.27     1387.48     57.03 o
   8 -10   4      748.01      733.28     60.11 o
  -8  -9   4      206.05      123.44     29.06 o
  -7  -9   4       81.79       58.37     20.24 o
  -6  -9   4      227.58      201.72     19.40 o
  -5  -9   4     1277.40     1339.39     48.93 o
  -4  -9   4      547.74      544.83     24.46 o
  -3  -9   4     2778.03     2880.59     74.84 o
  -2  -9   4     4733.74     4785.33    120.65 o
  -1  -9   4        8.57       12.67     10.45 o
   0  -9   4     2693.12     2715.66     56.94 o
   1  -9   4      912.68      940.03     22.21 o
   2  -9   4      520.05      554.38     18.29 o
   3  -9   4      366.50      386.56     14.70 o
   4  -9   4        4.65        6.76      8.13 o
   5  -9   4      904.95      903.38     29.00 o
   6  -9   4      833.02      826.17     35.92 o
   7  -9   4       82.86       55.43     24.69 o
   8  -9   4     1864.92     2039.07     91.36 o
  -9  -8   4       54.18       40.39     43.66 o
  -8  -8   4      378.77      419.96     28.15 o
  -7  -8   4      298.83      284.30     19.97 o
  -6  -8   4      220.76      221.12     15.69 o
  -5  -8   4     1796.18     1807.29     56.55 o
  -4  -8   4     4230.68     4280.15     94.67 o
  -3  -8   4      157.46      152.66      8.69 o
  -2  -8   4     2466.53     2473.69     49.43 o
  -1  -8   4      224.06      217.45      7.50 o
   0  -8   4       85.67       75.70      4.14 o
   1  -8   4      527.95      511.80     12.73 o
   2  -8   4      628.91      580.56     14.65 o
   3  -8   4      413.65      405.49     12.70 o
   4  -8   4     1314.91     1288.09     34.32 o
   5  -8   4     1098.70     1112.78     22.89 o
   6  -8   4     1776.92     1835.87     51.97 o
   7  -8   4        0.13        0.17     10.91 o
   8  -8   4      250.49      264.74     25.87 o
   9  -8   4      290.58      342.46     45.39 o
  -9  -7   4       96.19       43.06     33.25 o
  -8  -7   4       40.22       10.46     13.33 o
  -7  -7   4     2960.91     3141.35     77.85 o
  -6  -7   4     2309.08     2320.76     70.48 o
  -5  -7   4      418.49      417.88     15.35 o
  -4  -7   4     3206.66     3231.20     76.69 o
  -3  -7   4       97.30       92.94      5.78 o
  -2  -7   4      594.61      614.92     14.17 o
  -1  -7   4       56.85       62.39      4.37 o
   0  -7   4      582.23      539.33     11.17 o
   1  -7   4      628.12      684.32     13.83 o
   2  -7   4      411.64      421.50     11.33 o
   3  -7   4     2117.75     2064.45     37.70 o
   4  -7   4     4737.09     4769.35     88.80 o
   5  -7   4       46.39       38.21      6.50 o
   6  -7   4     1411.32     1351.73     40.65 o
   7  -7   4       69.40       76.36     15.20 o
   8  -7   4       30.15       31.77     13.29 o
   9  -7   4       63.27       59.44     18.03 o
  10  -7   4      139.02       34.85     62.10 o
 -10  -6   4      276.17      241.39     26.45 o
  -9  -6   4      853.15      927.05     33.29 o
  -8  -6   4     2300.60     2369.33     59.11 o
  -7  -6   4      352.83      331.16     16.14 o
  -6  -6   4     7195.49     7110.62    165.88 o
  -5  -6   4      187.15      209.25     11.81 o
  -4  -6   4      927.96      943.44     20.41 o
  -3  -6   4      271.69      268.12      9.60 o
  -2  -6   4       14.23       15.97      2.83 o
  -1  -6   4      537.62      523.80      9.82 o
   0  -6   4      867.68      893.37     17.63 o
   1  -6   4     3817.33     3939.24     61.82 o
   2  -6   4     4825.60     4643.50     79.81 o
   3  -6   4        0.71        4.69      3.79 o
   4  -6   4     4890.46     4979.54     92.18 o
   5  -6   4     1696.50     1758.11     34.69 o
   6  -6   4       28.31       30.70      6.31 o
   7  -6   4      341.09      307.83     16.70 o
   8  -6   4        2.34      -11.58     11.58 o
   9  -6   4        1.95       -0.53     16.14 o
  10  -6   4       23.89       16.69     21.65 o
 -10  -5   4      506.61      444.99     37.05 o
  -9  -5   4      318.44      292.64     19.12 o
  -8  -5   4     6135.16     6183.91    154.57 o
  -7  -5   4      560.67      543.19     18.31 o
  -6  -5   4     6285.22     6257.96    135.69 o
  -5  -5   4       15.25       18.68      3.39 o
  -4  -5   4     1199.71     1150.93     32.30 o
  -3  -5   4       85.70       78.33      3.83 o
  -2  -5   4       18.91       14.99      2.45 o
  -1  -5   4       86.59       71.32      2.90 o
   0  -5   4    10867.98    11103.60    169.48 o
   1  -5   4      184.08      175.85      4.75 o
   2  -5   4    12321.53    12219.67    170.31 o
   3  -5   4       53.11       40.95      3.53 o
   4  -5   4     1038.48     1017.47     24.39 o
   5  -5   4       51.17       57.44      4.97 o
   6  -5   4       64.48       56.85      7.17 o
   7  -5   4      604.43      596.08     22.69 o
   8  -5   4      215.08      208.37     15.79 o
   9  -5   4      432.82      395.95     25.00 o
  10  -5   4      661.43      655.32     32.51 o
 -11  -4   4      174.52      211.24     24.20 o
 -10  -4   4     1480.83     1659.51     54.65 o
  -9  -4   4        2.44       19.79     11.42 o
  -8  -4   4      689.03      693.57     25.18 o
  -7  -4   4       95.45       94.40      8.05 o
  -6  -4   4      182.89      150.19      7.39 o
  -5  -4   4       68.85       56.80      3.56 o
  -4  -4   4       58.47       55.22      3.64 o
  -3  -4   4     3916.74     4339.46     68.05 o
  -2  -4   4     1684.58     1606.50     22.85 o
  -1  -4   4     1141.42     1311.11     26.06 o
   0  -4   4     5298.94     5106.40     73.59 o
   1  -4   4      313.32      239.08      4.70 o
   2  -4   4     4584.68     4682.85     70.05 o
   3  -4   4      541.11      484.51     10.43 o
   4  -4   4      292.81      288.11      8.71 o
   5  -4   4        3.10        6.04      4.25 o
   6  -4   4      105.39       85.96      5.64 o
   7  -4   4      131.63      129.25      8.68 o
   8  -4   4     1549.78     1526.43     32.50 o
   9  -4   4       32.80       25.93     17.67 o
  10  -4   4     2344.16     2463.90     71.77 o
  11  -4   4      372.31      286.97     59.70 o
 -11  -3   4        1.97       16.48     24.40 o
 -10  -3   4     2710.05     2736.53     74.22 o
  -9  -3   4      301.03      264.89     17.29 o
  -8  -3   4     1640.88     1613.26     38.41 o
  -7  -3   4        2.94       12.93      5.81 o
  -6  -3   4      245.82      242.84      8.00 o
  -5  -3   4       13.79       15.51      3.19 o
  -4  -3   4      859.00      788.57     12.88 o
  -3  -3   4      672.10      661.66     11.07 o
  -2  -3   4    21800.22    22348.41    340.51 o
  -1  -3   4     1776.44     1775.88     25.99 o
   0  -3   4    11108.80    11457.80    169.04 o
   1  -3   4     5722.08     5915.42     69.35 o
   2  -3   4      365.13      379.97      6.14 o
   3  -3   4     2926.19     3198.34     40.62 o
   4  -3   4       47.22       34.92      3.13 o
   5  -3   4      624.50      628.64     14.43 o
   6  -3   4      809.88      788.94     17.33 o
   7  -3   4        0.28        1.82      5.89 o
   8  -3   4     2927.34     2924.48     67.67 o
   9  -3   4     1010.20     1066.46     37.34 o
  10  -3   4      423.23      375.75     28.01 o
  11  -3   4      513.96      507.65     38.60 o
 -11  -2   4      284.45      280.78     24.21 o
 -10  -2   4      570.83      597.75     22.85 o
  -9  -2   4      384.13      367.95     17.53 o
  -8  -2   4        5.53        8.44      7.29 o
  -7  -2   4       53.37       60.51      4.58 o
  -6  -2   4       12.29       22.24      3.74 o
  -5  -2   4       56.44       66.25      3.89 o
  -4  -2   4     9240.56     9933.38    156.00 o
  -3  -2   4     1242.98     1181.21     18.40 o
  -2  -2   4    17976.40    18208.43    271.08 o
  -1  -2   4     4675.59     4609.17     86.97 o
   0  -2   4     3281.17     3212.76     46.74 o
   1  -2   4      858.67      804.25     11.53 o
   2  -2   4      402.04      445.99      8.93 o
   3  -2   4     1831.21     2013.52     33.00 o
   4  -2   4     2400.69     2375.21     34.87 o
   5  -2   4       55.48       55.65      4.21 o
   6  -2   4     6804.21     6582.96    150.22 o
   7  -2   4      402.14      384.65     12.92 o
   8  -2   4     2304.20     2237.58     54.65 o
   9  -2   4     1669.69     1694.30     52.81 o
  10  -2   4      139.16       98.96     18.07 o
  11  -2   4      133.91      141.32     28.54 o
 -11  -1   4      179.63      161.62     20.32 o
 -10  -1   4      164.22      162.32     15.43 o
  -9  -1   4       30.75       40.48      8.95 o
  -8  -1   4        3.57        7.30      5.52 o
  -7  -1   4       63.27       64.18      5.25 o
  -6  -1   4     2284.18     2168.95     37.90 o
  -5  -1   4      289.47      300.40      7.45 o
  -4  -1   4    11798.19    11914.33    190.90 o
  -3  -1   4     7394.31     7645.42    119.69 o
  -2  -1   4     2975.63     3151.82     50.68 o
  -1  -1   4    11277.00    11274.87    152.25 o
   0  -1   4     2667.59     2883.96     41.34 o
   1  -1   4     4767.03     4795.69     67.37 o
   2  -1   4       87.30       82.99      2.64 o
   3  -1   4       25.59       32.85      1.96 o
   4  -1   4     4504.72     4782.28     82.60 o
   5  -1   4     2229.93     2136.68     41.52 o
   6  -1   4     5206.53     5224.42    103.08 o
   7  -1   4     3929.85     3735.93     79.57 o
   8  -1   4      138.96      137.51     11.27 o
   9  -1   4      443.23      432.07     28.67 o
  10  -1   4       10.06        6.47     16.71 o
  11  -1   4       36.04       27.67     30.17 o
 -12   0   4       97.81       92.61     58.17 o
 -11   0   4      391.85      462.85     51.75 o
 -10   0   4      726.81      691.43     34.40 o
  -9   0   4      494.52      514.59     19.71 o
  -8   0   4        1.63        5.84      4.65 o
  -7   0   4        0.80        0.10      3.97 o
  -6   0   4     4310.12     4272.82     77.21 o
  -5   0   4     6085.50     6209.20    101.62 o
  -4   0   4     3411.11     3281.21     53.49 o
  -3   0   4     4463.01     4568.35     64.34 o
  -2   0   4       38.32       38.59      1.61 o
  -1   0   4     1490.65     1626.09     23.21 o
   0   0   4      714.57      787.65     11.62 o
   1   0   4     1848.60     1917.63     26.80 o
   2   0   4    10889.22    10851.15    169.71 o
   3   0   4      108.54      113.63      3.31 o
   4   0   4     9111.52     9346.85    157.39 o
   5   0   4     4690.95     4839.86     78.55 o
   6   0   4      181.16      183.25      7.84 o
   7   0   4     2344.58     2376.38     49.76 o
   8   0   4      820.44      848.05     27.78 o
   9   0   4       34.84       21.06     12.41 o
  10   0   4       16.74       -5.78     18.33 o
  11   0   4       93.02       57.49     19.68 o
 -12   1   4        1.22      -14.90     25.02 o
 -11   1   4      136.91      153.06     24.34 o
 -10   1   4      457.93      463.35     21.90 o
  -9   1   4      237.05      219.20     10.93 o
  -8   1   4     3838.93     3782.96     70.08 o
  -7   1   4      988.88      992.76     20.41 o
  -6   1   4     3767.67     3878.27     71.04 o
  -5   1   4    11022.64    11664.00    225.06 o
  -4   1   4       32.81       20.69      2.30 o
  -3   1   4     1591.57     1483.00     25.41 o
  -2   1   4     2301.88     2379.98     39.27 o
  -1   1   4      791.59      896.12     16.54 o
   0   1   4     1716.70     1710.89     30.97 o
   1   1   4     2254.84     2207.35     31.87 o
   2   1   4     7196.85     7075.52     89.33 o
   3   1   4    12277.60    12741.44    183.33 o
   4   1   4     2127.59     2097.67     30.30 o
   5   1   4     2582.55     2546.46     46.16 o
   6   1   4      136.10      128.72      5.59 o
   7   1   4       57.93       38.97      9.53 o
   8   1   4      267.37      263.20     13.18 o
   9   1   4      186.30      115.95     14.10 o
  10   1   4      553.57      518.92     40.25 o
  11   1   4       43.09       42.31     22.89 o
 -12   2   4        3.04       -8.52     37.17 o
 -11   2   4       39.82       59.26     18.69 o
 -10   2   4     1562.20     1584.07     37.02 o
  -9   2   4      761.80      760.94     20.45 o
  -8   2   4     1728.26     1695.57     37.97 o
  -7   2   4     3308.22     3264.68     74.48 o
  -6   2   4      285.33      265.16      9.77 o
  -5   2   4      388.11      367.42      7.33 o
  -4   2   4      766.24      805.86     15.02 o
  -3   2   4       51.73       79.11      2.84 o
  -2   2   4      906.32      830.00     14.65 o
  -1   2   4      310.80      319.24      7.81 o
   0   2   4     7357.06     7361.81    121.11 o
   1   2   4     8450.92     8576.09    129.70 o
   2   2   4      401.68      380.41      7.13 o
   3   2   4    12132.94    12165.37    191.49 o
   4   2   4       45.31       59.52      3.63 o
   5   2   4     1146.05     1170.16     25.45 o
   6   2   4        8.51        7.66      4.52 o
   7   2   4       91.17       72.82      8.23 o
   8   2   4       19.22       13.55      8.83 o
   9   2   4      129.44      108.97     25.21 o
  10   2   4     1245.47     1260.25     66.23 o
  11   2   4     2188.95     2159.65     87.33 o
 -11   3   4       60.42       29.25     15.68 o
 -10   3   4      649.82      630.18     24.16 o
  -9   3   4     3677.99     3782.90     83.85 o
  -8   3   4      928.68      923.67     27.44 o
  -7   3   4     4225.91     4407.65    109.12 o
  -6   3   4     1638.62     1737.26     54.52 o
  -5   3   4     1085.62     1161.18     29.69 o
  -4   3   4      918.47      946.87     15.98 o
  -3   3   4      420.14      423.32      7.96 o
  -2   3   4     7182.81     7026.57    122.33 o
  -1   3   4     6801.01     6913.31    160.92 o
   0   3   4     6156.29     6336.89    125.04 o
   1   3   4    14876.74    15663.25    230.92 o
   2   3   4      350.38      401.38      9.81 o
   3   3   4       58.02       38.00      3.22 o
   4   3   4      163.14      137.62      5.91 o
   5   3   4       15.22        9.87      5.08 o
   6   3   4      362.12      415.45     12.70 o
   7   3   4       94.42       71.62     10.33 o
   8   3   4      416.49      431.87     19.95 o
   9   3   4     1249.03     1341.21     53.58 o
  10   3   4       37.78      -21.15     21.15 o
 -11   4   4      775.24      752.16     35.80 o
 -10   4   4       14.04        0.73     12.46 o
  -9   4   4      940.22      994.31     28.29 o
  -8   4   4       90.67      102.45     11.10 o
  -7   4   4      208.25      214.57     13.68 o
  -6   4   4      399.29      422.51     14.35 o
  -5   4   4      616.64      611.72     16.20 o
  -4   4   4      366.03      313.66     10.88 o
  -3   4   4      211.37      160.43      4.83 o
  -2   4   4     1385.61     1428.89     24.51 o
  -1   4   4    10789.97    11227.79    192.65 o
   0   4   4       81.40       87.67      4.04 o
   1   4   4     6644.83     6791.04    121.22 o
   2   4   4       76.92       67.38      3.97 o
   3   4   4      422.13      468.98     12.43 o
   4   4   4        8.10        1.67      4.03 o
   5   4   4        7.69       -0.58      4.62 o
   6   4   4      475.13      475.35     18.14 o
   7   4   4      803.37      852.50     16.56 o
   8   4   4      986.89      998.27     36.15 o
   9   4   4     2703.51     2885.54    110.80 o
  10   4   4       53.48       51.95     23.66 o
 -11   5   4     1176.56     1332.04     55.69 o
 -10   5   4       86.38       64.86     22.05 o
  -9   5   4      461.80      502.65     28.00 o
  -8   5   4       81.52       71.66     11.51 o
  -7   5   4       47.09       31.55     10.04 o
  -6   5   4      570.27      544.21     17.24 o
  -5   5   4      750.78      677.18     16.79 o
  -4   5   4     2104.55     1972.62     42.20 o
  -3   5   4     3677.44     3430.26     65.52 o
  -2   5   4      301.10      288.19      7.30 o
  -1   5   4     6407.14     6305.01    136.76 o
   0   5   4      280.00      282.51      7.84 o
   1   5   4     1230.91     1316.61     28.84 o
   2   5   4      253.44      283.46     11.99 o
   3   5   4      178.21      163.43      8.19 o
   4   5   4       50.63       53.93      6.28 o
   5   5   4     3108.54     3110.31     71.22 o
   6   5   4       29.04       34.56      9.96 o
   7   5   4     4488.20     4526.99     99.60 o
   8   5   4       88.42      102.29     15.39 o
   9   5   4     1299.41     1301.87     80.19 o
  10   5   4      320.30      275.38     66.19 o
 -11   6   4      391.02      386.78     26.69 o
 -10   6   4      162.53      133.56     17.21 o
  -9   6   4      193.41      220.09     16.33 o
  -8   6   4      238.08      238.36     14.84 o
  -7   6   4       46.50       45.25      7.48 o
  -6   6   4      425.08      397.11     19.04 o
  -5   6   4     4498.37     4303.83     85.52 o
  -4   6   4      125.58      147.78      6.70 o
  -3   6   4     8421.37     8263.21    151.80 o
  -2   6   4       61.10       59.19      5.04 o
  -1   6   4     2310.84     2379.81     43.62 o
   0   6   4       98.13      103.69      6.65 o
   1   6   4        0.20        2.13      5.18 o
   2   6   4       36.24       34.98      5.49 o
   3   6   4      900.30      900.03     24.00 o
   4   6   4     1316.88     1314.67     32.91 o
   5   6   4     4031.34     3981.74     98.48 o
   6   6   4       89.84       73.35     12.34 o
   7   6   4     2146.61     2249.18     66.83 o
   8   6   4      542.48      520.83     29.65 o
   9   6   4        3.94        6.10     19.53 o
 -10   7   4       96.49       89.62     22.57 o
  -9   7   4       28.26       -7.62     16.57 o
  -8   7   4      452.65      495.69     21.38 o
  -7   7   4      389.37      429.37     17.21 o
  -6   7   4      459.41      437.17     14.27 o
  -5   7   4     3011.43     3126.94     69.85 o
  -4   7   4      721.40      666.30     22.05 o
  -3   7   4     2741.78     2761.02     57.55 o
  -2   7   4     1221.95     1182.65     26.88 o
  -1   7   4     1185.67     1126.51     27.80 o
   0   7   4       73.33       71.95      5.04 o
   1   7   4        7.45        0.74      5.70 o
   2   7   4       22.53       20.42      6.67 o
   3   7   4     3941.16     3758.82     89.07 o
   4   7   4       89.52       89.72     10.57 o
   5   7   4     4969.14     5103.04    116.03 o
   6   7   4      713.36      758.64     25.21 o
   7   7   4     1028.18     1036.23     36.07 o
   8   7   4      338.12      357.06     27.79 o
 -10   8   4       35.70       36.14     22.63 o
  -9   8   4      144.50      113.78     19.58 o
  -8   8   4       84.78       51.76     12.70 o
  -7   8   4     2595.97     2767.97     68.48 o
  -6   8   4      153.50      162.18     10.72 o
  -5   8   4     2678.17     2739.09     50.32 o
  -4   8   4      483.63      499.08     15.51 o
  -3   8   4      564.36      498.38     16.08 o
  -2   8   4      103.21      105.63      5.46 o
  -1   8   4       47.78       42.03      5.29 o
   0   8   4      187.17      188.76      7.68 o
   1   8   4     1321.34     1341.26     35.08 o
   2   8   4       62.68       48.14      9.65 o
   3   8   4     4504.70     4246.54    104.24 o
   4   8   4     1179.00     1181.58     35.75 o
   5   8   4     1137.94     1148.81     34.61 o
   6   8   4      944.32      941.97     37.85 o
   7   8   4        0.00       13.61     16.13 o
   8   8   4        6.02       -8.11     23.72 o
  -9   9   4      406.40      387.34     33.99 o
  -8   9   4      101.64      109.55     17.32 o
  -7   9   4     1114.76     1074.74     40.67 o
  -6   9   4     1151.92     1061.76     33.30 o
  -5   9   4      288.40      279.14     12.37 o
  -4   9   4      160.24      154.50     10.47 o
  -3   9   4        0.56       -4.61      7.11 o
  -2   9   4       21.82       18.21      8.84 o
  -1   9   4     2741.69     2635.52     61.69 o
   0   9   4       64.19       54.39     11.84 o
   1   9   4     5001.61     4958.25    125.26 o
   2   9   4      966.04      927.46     29.43 o
   3   9   4     1055.57     1110.65     36.91 o
   4   9   4      575.96      541.40     24.99 o
   5   9   4       53.53       53.08     12.93 o
   6   9   4        2.81       -6.14     19.46 o
   7   9   4      226.94      211.35     35.56 o
  -8  10   4      316.53      297.91     29.02 o
  -7  10   4       57.49       39.03     16.36 o
  -6  10   4      272.90      278.95     20.81 o
  -5  10   4       15.35       17.60     10.85 o
  -4  10   4      183.70      207.66     22.24 o
  -3  10   4       15.69       14.05     11.53 o
  -2  10   4      203.52      172.22     11.26 o
  -1  10   4     1053.69     1071.34     27.36 o
   0  10   4     1163.20     1130.16     36.04 o
   1  10   4     1764.30     1756.64     47.80 o
   2  10   4     2425.29     2372.53     59.31 o
   3  10   4      231.22      208.85     14.81 o
   4  10   4      237.95      213.71     18.59 o
   5  10   4       33.46       27.88     17.31 o
   6  10   4        6.41        3.13     22.86 o
  -7  11   4      195.50      225.35     33.55 o
  -6  11   4       13.00       14.67     17.63 o
  -5  11   4       44.15       33.53     13.00 o
  -4  11   4       33.44       22.92     12.43 o
  -3  11   4     1971.74     2008.97     61.65 o
  -2  11   4      395.73      391.47     17.58 o
  -1  11   4     1756.91     1837.22     45.40 o
   0  11   4     1150.43     1127.91     31.46 o
   1  11   4      265.57      262.17     16.83 o
   2  11   4      537.19      558.90     22.84 o
   3  11   4        3.80      -16.50     16.50 o
   4  11   4       60.17       46.67     26.72 o
   5  11   4      162.24       64.95     62.84 o
  -6  12   4       76.70      104.10     37.41 o
  -5  12   4      336.56      356.16     31.08 o
  -4  12   4      101.04       66.96     16.87 o
  -3  12   4      693.79      724.09     30.67 o
  -2  12   4     1319.72     1428.45     78.61 o
  -1  12   4      132.32      144.85     19.76 o
   0  12   4      276.28      290.35     25.41 o
   1  12   4        4.58      -10.51     15.27 o
   2  12   4       28.01       48.45     17.18 o
   3  12   4       20.47       21.26     25.75 o
  -2  13   4      567.45      463.33     40.14 o
  -1  13   4        8.02        1.60     23.93 o
   1 -13   5      111.31      112.23     30.15 o
   2 -13   5      862.59      844.94     60.65 o
  -3 -12   5       15.08       99.84     41.34 o
  -2 -12   5       60.63       85.12     19.94 o
  -1 -12   5        6.76       24.74     20.49 o
   0 -12   5     1752.88     1966.10     55.69 o
   1 -12   5       69.40       78.42     22.05 o
   2 -12   5     1611.27     1771.56     53.31 o
   3 -12   5      605.04      661.04     34.52 o
   4 -12   5       64.11       89.90     23.10 o
   5 -12   5      232.01      256.57     46.80 o
  -5 -11   5        1.75        1.81     14.44 o
  -4 -11   5       29.13       23.45     17.77 o
  -3 -11   5        1.82       -6.44     11.96 o
  -2 -11   5      765.12      789.11     31.27 o
  -1 -11   5      174.20      171.97     14.63 o
   0 -11   5     2388.43     2398.38     78.72 o
   1 -11   5     1395.23     1393.91     43.46 o
   2 -11   5      891.52     1031.33     44.77 o
   3 -11   5      316.14      367.97     22.86 o
   4 -11   5       26.43       -2.17     15.69 o
   5 -11   5       39.75       -8.59     22.51 o
   6 -11   5      144.96      177.80     33.29 o
  -7 -10   5       49.68       -1.70     43.49 o
  -6 -10   5       38.21       37.98     18.17 o
  -5 -10   5        0.38       15.00     17.16 o
  -4 -10   5      274.94      293.89     20.90 o
  -3 -10   5      471.69      427.99     19.40 o
  -2 -10   5     3900.50     3862.21     89.34 o
  -1 -10   5      205.81      195.44     14.49 o
   0 -10   5     1633.58     1584.73     40.78 o
   1 -10   5     1579.80     1549.97     42.85 o
   2 -10   5        6.01       -8.31      8.31 o
   3 -10   5      233.96      253.04     19.54 o
   4 -10   5      209.37      215.82     18.80 o
   5 -10   5        0.94       10.73     26.60 o
   6 -10   5      350.99      321.68     24.83 o
   7 -10   5       25.25       18.79     24.99 o
  -8  -9   5      163.90      251.96     29.59 o
  -7  -9   5       24.77        5.99     15.41 o
  -6  -9   5        1.09        8.70     25.83 o
  -5  -9   5       56.60       40.62     12.78 o
  -4  -9   5     2034.30     2108.57     62.49 o
  -3  -9   5     2376.31     2394.62     64.18 o
  -2  -9   5     3000.55     3090.61     65.09 o
  -1  -9   5     3660.97     3651.62     73.82 o
   0  -9   5      297.73      271.87     12.77 o
   1  -9   5        6.33        6.39      8.41 o
   2  -9   5       61.96       65.43      9.22 o
   3  -9   5       13.80       11.07      6.14 o
   4  -9   5     1285.36     1301.24     35.24 o
   5  -9   5       55.36       29.78     12.68 o
   6  -9   5     1626.58     1661.87     60.92 o
   7  -9   5      540.23      619.02     34.63 o
   8  -9   5      124.81      118.00     30.43 o
  -9  -8   5       11.27       44.73     36.30 o
  -8  -8   5       78.50      111.30     18.17 o
  -7  -8   5        3.06       18.03     15.31 o
  -6  -8   5      927.84      946.14     32.43 o
  -5  -8   5      636.76      614.68     25.55 o
  -4  -8   5     2910.66     2825.81     57.30 o
  -3  -8   5     5075.71     5077.82    115.46 o
  -2  -8   5       44.87       52.10      7.29 o
  -1  -8   5     1254.79     1297.28     25.27 o
   0  -8   5       29.39       26.62      4.62 o
   1  -8   5      163.98      141.89      7.07 o
   2  -8   5        2.97        9.29      5.60 o
   3  -8   5      411.24      395.87     14.09 o
   4  -8   5     1323.04     1320.76     34.80 o
   5  -8   5     2167.00     2206.67     63.12 o
   6  -8   5      979.18      982.66     32.95 o
   7  -8   5     2287.32     2302.83     77.26 o
   8  -8   5       20.43       23.29     14.45 o
   9  -8   5       49.57       61.74     28.30 o
  -9  -7   5      175.34      147.32     32.80 o
  -8  -7   5      409.98      463.89     30.20 o
  -7  -7   5      255.91      240.86     21.19 o
  -6  -7   5     1968.75     2001.23     69.38 o
  -5  -7   5     2402.15     2437.80     61.61 o
  -4  -7   5      398.54      388.80     14.94 o
  -3  -7   5     1419.99     1435.54     28.08 o
  -2  -7   5      131.49      142.91      6.14 o
  -1  -7   5        1.26        7.99      3.34 o
   0  -7   5      862.32      882.83     19.07 o
   1  -7   5      221.25      199.27      8.04 o
   2  -7   5     2961.79     2899.52     54.52 o
   3  -7   5     1342.48     1330.95     26.75 o
   4  -7   5     1277.12     1239.50     27.48 o
   5  -7   5     2666.66     2611.84     62.44 o
   6  -7   5        6.99        2.91     10.36 o
   7  -7   5     1295.26     1284.12     42.08 o
   8  -7   5      443.40      457.91     26.25 o
   9  -7   5        0.57        5.63     25.32 o
 -10  -6   5      106.32      158.87     49.56 o
  -9  -6   5       37.21        9.94     26.89 o
  -8  -6   5     1205.80     1266.21     43.91 o
  -7  -6   5     2079.83     2031.03     66.76 o
  -6  -6   5     1334.57     1254.62     34.57 o
  -5  -6   5     5182.76     5176.99    114.51 o
  -4  -6   5       22.78       18.02      4.98 o
  -3  -6   5     1249.89     1334.29     29.07 o
  -2  -6   5       48.43       62.49      3.77 o
  -1  -6   5      158.51      146.75      4.41 o
   0  -6   5      402.47      410.69     10.21 o
   1  -6   5     4040.61     3945.50     69.23 o
   2  -6   5     3268.37     3229.90     59.38 o
   3  -6   5     7823.58     7465.01    155.13 o
   4  -6   5       36.55       47.05      5.68 o
   5  -6   5     1558.96     1528.85     31.27 o
   6  -6   5      294.39      263.32     21.54 o
   7  -6   5        3.62       -6.77      9.92 o
   8  -6   5      320.80      294.30     20.14 o
   9  -6   5      185.95      170.03     17.19 o
  10  -6   5       83.14       62.87     25.80 o
 -10  -5   5     1105.31     1182.34     56.89 o
  -9  -5   5     2119.34     2146.17     81.70 o
  -8  -5   5      921.92      843.51     32.61 o
  -7  -5   5     1717.35     1660.28     40.62 o
  -6  -5   5       78.54       68.42      6.78 o
  -5  -5   5      220.04      202.14     10.10 o
  -4  -5   5      181.36      177.89      6.33 o
  -3  -5   5       28.21       18.15      2.88 o
  -2  -5   5      450.92      453.83     11.66 o
  -1  -5   5      319.97      304.08      6.46 o
   0  -5   5      640.22      566.87      9.94 o
   1  -5   5     7524.26     7579.37    142.44 o
   2  -5   5      188.93      221.72      5.88 o
   3  -5   5     5137.71     4844.07     94.30 o
   4  -5   5      388.95      369.44     10.07 o
   5  -5   5      478.04      497.46     18.88 o
   6  -5   5       15.95        1.04      6.58 o
   7  -5   5      181.10      177.11     15.03 o
   8  -5   5        0.71       17.87     11.20 o
   9  -5   5      970.54      926.29     48.72 o
  10  -5   5      362.60      336.86     30.44 o
 -11  -4   5      202.98      274.59     38.64 o
 -10  -4   5      369.99      387.82     24.23 o
  -9  -4   5     2559.95     2811.79     64.51 o
  -8  -4   5       13.92       12.38      9.16 o
  -7  -4   5     2541.79     2519.20     60.29 o
  -6  -4   5      184.81      197.30     10.99 o
  -5  -4   5        4.45       10.40      3.50 o
  -4  -4   5        9.03        6.23      2.93 o
  -3  -4   5     1336.77     1408.08     23.14 o
  -2  -4   5      362.31      296.45      6.73 o
  -1  -4   5     4950.65     4782.53     69.92 o
   0  -4   5     2457.62     2624.63     45.37 o
   1  -4   5     9054.33     9170.05    127.61 o
   2  -4   5     1209.22     1287.44     20.48 o
   3  -4   5      737.70      711.47     11.71 o
   4  -4   5      694.96      681.94     18.43 o
   5  -4   5      156.90      147.31      7.58 o
   6  -4   5        1.88       -0.92      4.61 o
   7  -4   5      725.83      733.02     24.26 o
   8  -4   5       15.42        0.98     12.72 o
   9  -4   5      935.38      967.75     38.94 o
  10  -4   5       33.49      -21.85     21.85 o
 -11  -3   5      860.81      896.20     48.14 o
 -10  -3   5       28.03       40.18     21.66 o
  -9  -3   5     1439.66     1452.35     39.88 o
  -8  -3   5     1126.02     1127.84     30.91 o
  -7  -3   5     1319.81     1321.61     28.68 o
  -6  -3   5      295.79      296.63     13.09 o
  -5  -3   5      617.07      631.85     12.23 o
  -4  -3   5      194.21      203.60      5.13 o
  -3  -3   5     3308.45     3161.33     43.76 o
  -2  -3   5        8.16        3.50      1.38 o
  -1  -3   5    14933.83    14137.76    247.14 o
   0  -3   5      738.55      754.30     11.18 o
   1  -3   5     8898.68     9119.40    113.65 o
   2  -3   5      401.34      440.91      7.27 o
   3  -3   5        0.04        1.29      1.53 o
   4  -3   5      117.77      126.76      5.60 o
   5  -3   5     1694.32     1699.73     31.63 o
   6  -3   5     1368.88     1352.39     32.36 o
   7  -3   5     2627.47     2554.91     56.77 o
   8  -3   5      246.94      216.34     15.47 o
   9  -3   5     1334.64     1367.12     43.48 o
  10  -3   5      316.21      285.80     32.57 o
  11  -3   5      127.70       65.90     47.05 o
 -11  -2   5     1300.73     1366.80     49.58 o
 -10  -2   5      142.75      122.93     14.17 o
  -9  -2   5      236.54      239.46     20.11 o
  -8  -2   5      331.66      318.34     13.15 o
  -7  -2   5      218.83      200.79      9.94 o
  -6  -2   5     1000.53     1026.02     22.39 o
  -5  -2   5      691.34      650.86     15.07 o
  -4  -2   5     3419.81     3612.60     56.39 o
  -3  -2   5     6525.93     6505.96     92.27 o
  -2  -2   5      397.76      335.64      6.60 o
  -1  -2   5    11905.83    11240.77    190.76 o
   0  -2   5     3217.69     3131.42     51.24 o
   1  -2   5      232.19      216.88      4.22 o
   2  -2   5      288.55      377.13      6.19 o
   3  -2   5        2.46        1.41      1.36 o
   4  -2   5      494.25      513.55     12.55 o
   5  -2   5     2136.32     2123.79     47.99 o
   6  -2   5       19.99       24.14      6.80 o
   7  -2   5     5555.58     5368.69    100.08 o
   8  -2   5      827.83      787.59     28.65 o
   9  -2   5     1377.08     1350.71     38.72 o
  10  -2   5      543.50      496.81     32.43 o
  11  -2   5      235.11      206.15    124.79 o
 -11  -1   5      222.04      189.47     21.74 o
 -10  -1   5      117.10       93.88     14.33 o
  -9  -1   5      119.51      122.94     11.39 o
  -8  -1   5        5.60       -1.80      4.21 o
  -7  -1   5       33.61       33.66      3.89 o
  -6  -1   5      107.47       98.47      5.05 o
  -5  -1   5     8430.64     8393.78    141.93 o
  -4  -1   5      425.70      406.20      8.82 o
  -3  -1   5    13412.64    14041.09    207.95 o
  -2  -1   5     1657.42     1671.57     26.16 o
  -1  -1   5     1928.52     2085.82     34.92 o
   0  -1   5       53.09       85.79      2.48 o
   1  -1   5       48.37       26.59      1.43 o
   2  -1   5      470.75      458.06      7.22 o
   3  -1   5     1298.74     1278.49     19.40 o
   4  -1   5     2113.69     2305.58     39.71 o
   5  -1   5     3936.74     3980.53     68.84 o
   6  -1   5      546.51      508.39     15.72 o
   7  -1   5     2298.30     2229.19     55.40 o
   8  -1   5     1138.32     1122.34     30.91 o
   9  -1   5        0.14       33.76     15.19 o
  10  -1   5       64.39       45.72     17.44 o
  11  -1   5      215.70      153.05     38.05 o
 -11   0   5       54.50       51.67     21.48 o
 -10   0   5      320.86      349.13     21.75 o
  -9   0   5        4.14        3.48      7.94 o
  -8   0   5      407.15      426.97     12.83 o
  -7   0   5     1006.61      957.24     25.87 o
  -6   0   5        9.87       16.70      3.54 o
  -5   0   5     8227.14     8134.32    146.97 o
  -4   0   5     6490.18     6523.30    113.09 o
  -3   0   5     5487.25     5802.82     91.46 o
  -2   0   5      617.58      555.01     10.13 o
  -1   0   5     1292.94     1348.87     22.32 o
   0   0   5        3.81        7.25      1.50 o
   1   0   5     1727.75     1737.84     22.56 o
   2   0   5      907.53      929.76     15.96 o
   3   0   5     9795.81     9950.37    142.43 o
   4   0   5     1772.96     1781.38     25.77 o
   5   0   5     5725.94     5604.49     95.67 o
   6   0   5     3414.36     3288.41     77.10 o
   7   0   5        0.71        4.81      5.12 o
   8   0   5      294.18      289.47     20.60 o
   9   0   5      329.77      336.40     20.75 o
  10   0   5        0.64       35.60     23.89 o
  11   0   5      151.46       43.57     41.77 o
 -12   1   5       61.50       60.40     49.11 o
 -11   1   5        2.54       24.30     14.03 o
 -10   1   5      637.43      668.33     23.82 o
  -9   1   5     1592.59     1591.43     39.48 o
  -8   1   5        3.58        2.42      8.60 o
  -7   1   5     5277.78     5017.04    122.29 o
  -6   1   5     2327.58     2368.16     44.55 o
  -5   1   5     1503.13     1553.33     29.70 o
  -4   1   5     2167.44     2324.14     40.77 o
  -3   1   5       32.24       44.15      2.00 o
  -2   1   5     6229.79     6667.44    112.16 o
  -1   1   5      546.09      669.44     12.18 o
   0   1   5     7294.51     7666.38    151.77 o
   1   1   5     6497.10     6712.81    101.51 o
   2   1   5      770.46      756.70     12.69 o
   3   1   5     4445.83     4402.81     62.04 o
   4   1   5     8364.71     8583.85    143.12 o
   5   1   5      807.84      783.71     17.40 o
   6   1   5     1396.01     1400.53     38.94 o
   7   1   5       69.21       63.76      8.51 o
   8   1   5        0.26       16.32     11.52 o
   9   1   5       68.87       72.49     21.14 o
  10   1   5      137.51      153.96     30.11 o
 -12   2   5      601.59      445.21     50.64 o
 -11   2   5       37.24       59.13     19.73 o
 -10   2   5       87.28       57.76     12.13 o
  -9   2   5     1461.17     1452.33     36.45 o
  -8   2   5      629.74      574.41     20.06 o
  -7   2   5     1940.23     1886.56     56.47 o
  -6   2   5     3248.96     3081.36     81.36 o
  -5   2   5       39.00       27.34      3.62 o
  -4   2   5        3.01        8.62      2.67 o
  -3   2   5      747.93      803.79     20.92 o
  -2   2   5        9.79       13.84      2.25 o
  -1   2   5     6475.43     6554.40    111.12 o
   0   2   5     2199.45     2364.33     42.41 o
   1   2   5    22858.93    24019.80    376.29 o
   2   2   5     6488.06     6733.68    105.84 o
   3   2   5     2265.86     2406.24     39.41 o
   4   2   5     3823.15     4011.21     70.40 o
   5   2   5      426.32      433.24     11.92 o
   6   2   5       58.70       67.78      7.13 o
   7   2   5      207.89      200.08     12.79 o
   8   2   5       84.26       78.30     10.61 o
   9   2   5      439.75      375.66     27.91 o
  10   2   5      330.08      291.75     38.55 o
 -11   3   5     1797.29     2027.31    100.30 o
 -10   3   5      182.57      150.82     13.08 o
  -9   3   5      749.09      760.46     22.57 o
  -8   3   5      595.35      577.56     20.03 o
  -7   3   5        3.79       13.14      6.41 o
  -6   3   5     1210.25     1309.51     36.72 o
  -5   3   5      185.54      180.24      8.37 o
  -4   3   5     1766.44     1752.41     31.17 o
  -3   3   5        3.03       11.84      2.78 o
  -2   3   5      215.88      222.48      7.20 o
  -1   3   5     3818.24     4042.91     70.88 o
   0   3   5     8351.86     9066.00    158.47 o
   1   3   5      210.76      145.41      4.56 o
   2   3   5     4883.80     4765.06     76.66 o
   3   3   5      408.77      424.53      9.64 o
   4   3   5      150.30      129.65      6.41 o
   5   3   5       21.78       19.62      5.08 o
   6   3   5      356.72      342.28     12.81 o
   7   3   5      482.82      516.82     19.22 o
   8   3   5      683.48      691.03     23.10 o
   9   3   5     1569.19     1761.22     83.19 o
  10   3   5      704.38      538.33     44.73 o
 -11   4   5      775.80      831.31     92.59 o
 -10   4   5      752.93      779.30     37.55 o
  -9   4   5       85.56       84.88     11.45 o
  -8   4   5      959.32      934.26     27.88 o
  -7   4   5      264.88      274.59     16.14 o
  -6   4   5       45.75       55.35      6.93 o
  -5   4   5     1561.24     1580.05     38.07 o
  -4   4   5      180.38      203.54      6.28 o
  -3   4   5     4149.42     4066.16    107.09 o
  -2   4   5     2544.62     2688.85     58.72 o
  -1   4   5     2172.03     2285.88     51.20 o
   0   4   5    10548.21    11440.24    215.81 o
   1   4   5     1012.79     1089.32     26.43 o
   2   4   5     3054.62     3215.68     64.59 o
   3   4   5       64.06       72.12      5.39 o
   4   4   5       63.04       63.31      5.50 o
   5   4   5       15.28       19.04      5.74 o
   6   4   5      800.03      824.42     25.78 o
   7   4   5      562.04      588.81     20.96 o
   8   4   5     2099.22     2273.93     95.18 o
   9   4   5      307.24      288.09     28.96 o
  10   4   5     1629.47     1474.16    110.12 o
 -11   5   5        0.27       -5.13     25.07 o
 -10   5   5      856.11      947.52     40.51 o
  -9   5   5       14.15       16.52     10.74 o
  -8   5   5     1009.61     1038.31     35.42 o
  -7   5   5       47.20       21.12     10.25 o
  -6   5   5      166.88      126.83      9.15 o
  -5   5   5      377.21      347.32     10.29 o
  -4   5   5     2060.65     1926.93     43.26 o
  -3   5   5     3253.43     3200.05     72.53 o
  -2   5   5     9073.24     8739.03    161.86 o
  -1   5   5       12.23       23.19      5.30 o
   0   5   5     2301.37     2285.99     48.33 o
   1   5   5       73.59       57.73      7.49 o
   2   5   5       15.94       10.95      3.95 o
   3   5   5      735.15      768.61     27.54 o
   4   5   5      350.76      374.71     15.58 o
   5   5   5     1850.33     1897.94     44.83 o
   6   5   5     1036.26     1055.29     28.98 o
   7   5   5      524.77      522.12     21.05 o
   8   5   5     2389.17     2435.32     61.83 o
   9   5   5      291.33      211.72     42.77 o
 -11   6   5      193.17      163.53     39.16 o
 -10   6   5      111.41       67.06     21.07 o
  -9   6   5      687.35      762.67     34.64 o
  -8   6   5       97.76      105.52     13.30 o
  -7   6   5     1212.18     1226.83     38.26 o
  -6   6   5       11.54       11.78      6.56 o
  -5   6   5     1331.40     1308.40     29.08 o
  -4   6   5     1627.81     1548.02     34.48 o
  -3   6   5       35.42       36.74      5.00 o
  -2   6   5     5893.10     5555.33    111.85 o
  -1   6   5     1159.52     1098.87     27.19 o
   0   6   5       25.22       15.43      5.01 o
   1   6   5       11.44       12.26      5.86 o
   2   6   5      467.36      461.41     19.40 o
   3   6   5      298.90      288.99     12.85 o
   4   6   5     1794.78     1793.17     46.85 o
   5   6   5      586.91      547.19     19.29 o
   6   6   5     2745.35     2928.07     82.23 o
   7   6   5       32.03        6.72     11.34 o
   8   6   5      881.13      984.30     54.87 o
   9   6   5      209.08      128.74     33.58 o
 -10   7   5       54.04       51.83     21.08 o
  -9   7   5       30.90        2.60     17.21 o
  -8   7   5       46.37       52.85     10.08 o
  -7   7   5      746.82      866.75     28.83 o
  -6   7   5     1419.26     1403.69     34.23 o
  -5   7   5      120.27      155.41      9.05 o
  -4   7   5     1669.25     1754.47     40.45 o
  -3   7   5       81.71       65.49      6.69 o
  -2   7   5      133.64      132.09      8.07 o
  -1   7   5       31.35       41.04      5.04 o
   0   7   5      120.20       98.22      6.76 o
   1   7   5      264.61      251.12     11.82 o
   2   7   5        4.91        4.67      7.62 o
   3   7   5      795.76      771.87     27.68 o
   4   7   5     2952.71     2951.65     75.86 o
   5   7   5       69.43       59.14     14.86 o
   6   7   5     2422.84     2473.26     67.30 o
   7   7   5      375.72      345.21     23.40 o
   8   7   5       56.41       42.64     19.58 o
 -10   8   5       62.20       31.98     21.03 o
  -9   8   5      672.62      686.39     42.28 o
  -8   8   5      683.57      686.91     36.32 o
  -7   8   5      272.46      230.10     16.89 o
  -6   8   5     3686.70     3685.71     87.80 o
  -5   8   5       98.14      102.71      9.01 o
  -4   8   5     1221.39     1200.04     26.68 o
  -3   8   5      245.03      267.54     11.15 o
  -2   8   5       85.67       78.68      7.81 o
  -1   8   5        8.03        5.68      4.55 o
   0   8   5      322.13      297.25     13.09 o
   1   8   5     1376.91     1356.89     38.39 o
   2   8   5     4003.96     4016.51     96.87 o
   3   8   5        0.74        8.41     10.91 o
   4   8   5     4134.63     4289.99     96.38 o
   5   8   5     1142.57     1130.76     33.64 o
   6   8   5       80.56       75.61     14.61 o
   7   8   5      424.29      380.66     26.14 o
  -9   9   5      598.95      646.97     45.35 o
  -8   9   5     1115.51     1162.99     49.28 o
  -7   9   5      169.22      152.60     15.35 o
  -6   9   5      261.01      305.31     20.28 o
  -5   9   5      491.54      503.36     18.56 o
  -4   9   5       30.31       26.50      9.34 o
  -3   9   5      787.43      762.95     27.65 o
  -2   9   5       79.47       85.18     10.94 o
  -1   9   5      696.38      631.62     26.48 o
   0   9   5      639.78      613.14     20.18 o
   1   9   5        6.84        6.01     10.88 o
   2   9   5     3643.85     3456.55     90.66 o
   3   9   5     1324.51     1251.00     42.55 o
   4   9   5      267.04      263.83     18.50 o
   5   9   5      271.04      242.09     22.21 o
   6   9   5       32.01      -20.59     28.12 o
   7   9   5        2.09        0.37     29.61 o
  -8  10   5      642.04      623.52     81.34 o
  -7  10   5      205.55      154.58     23.18 o
  -6  10   5       12.69        8.03     13.24 o
  -5  10   5      252.45      247.84     19.40 o
  -4  10   5        3.18        5.33     10.71 o
  -3  10   5      439.39      458.57     18.72 o
  -2  10   5      622.38      620.33     24.16 o
  -1  10   5      473.45      428.56     18.78 o
   0  10   5     2266.60     2272.20     62.36 o
   1  10   5      448.57      370.68     19.10 o
   2  10   5      612.89      551.97     25.73 o
   3  10   5      661.41      623.41     34.17 o
   4  10   5        1.69       -7.92     16.73 o
   5  10   5       77.06       65.49     19.96 o
   6  10   5        5.61       51.59     38.28 o
  -7  11   5       52.92       39.85     21.10 o
  -6  11   5      118.05      104.79     29.72 o
  -5  11   5      309.80      325.80     24.72 o
  -4  11   5      113.45      106.97     17.57 o
  -3  11   5      103.43       94.91     16.29 o
  -2  11   5     2322.33     2463.43     59.67 o
  -1  11   5      390.79      338.62     19.21 o
   0  11   5     1704.66     1774.69     49.31 o
   1  11   5      794.52      777.31     31.96 o
   2  11   5        0.50       -4.36     13.18 o
   3  11   5       18.08        5.67     16.58 o
   4  11   5       37.05       19.32     20.33 o
  -5  12   5      307.75      234.47     40.45 o
  -4  12   5     1145.40     1296.73     83.02 o
  -3  12   5       69.05       65.84     21.47 o
  -2  12   5      778.11      842.70     31.69 o
  -1  12   5     1626.99     1708.77     54.60 o
   0  12   5        8.16       31.73     14.27 o
   1  12   5      566.19      659.00     41.93 o
   2  12   5       65.38       17.36     21.71 o
   3  12   5       17.86       34.56     42.50 o
  -3 -12   6        0.42       -1.44     25.41 o
  -2 -12   6      188.48      152.04     31.47 o
  -1 -12   6      340.75      354.87     29.03 o
   0 -12   6        2.50       31.35     19.79 o
   1 -12   6     1522.60     1705.11     56.40 o
   2 -12   6       67.69       61.72     16.37 o
   3 -12   6     1304.30     1580.09     66.73 o
   4 -12   6      453.16      429.38     29.21 o
  -5 -11   6      113.39      188.45     88.47 o
  -4 -11   6       16.38       14.08     29.78 o
  -3 -11   6      535.76      551.74     28.23 o
  -2 -11   6       14.16       12.37     15.46 o
  -1 -11   6     1200.05     1260.95     47.29 o
   0 -11   6       16.16       22.64     12.24 o
   1 -11   6     1374.12     1509.97     45.94 o
   2 -11   6      633.93      674.27     27.06 o
   3 -11   6       74.37       50.66     16.15 o
   4 -11   6      247.25      244.92     27.69 o
   5 -11   6      144.61      144.28     24.22 o
   6 -11   6        2.00      -15.79     32.04 o
  -6 -10   6      127.75      144.41     33.29 o
  -5 -10   6        9.51       -7.23     14.41 o
  -4 -10   6      131.02      129.02     14.57 o
  -3 -10   6      621.11      662.44     26.04 o
  -2 -10   6        2.92        3.12     10.03 o
  -1 -10   6     2375.89     2500.67     72.33 o
   0 -10   6      127.79      109.19      8.88 o
   1 -10   6      220.34      239.86     14.20 o
   2 -10   6      126.78      162.45     10.16 o
   3 -10   6      307.25      319.36     18.10 o
   4 -10   6       81.92       74.70     14.37 o
   5 -10   6      535.75      628.63     28.70 o
   6 -10   6      174.62      180.12     37.57 o
   7 -10   6      819.33      833.46     46.81 o
  -8  -9   6      386.33      414.82     51.47 o
  -7  -9   6      200.00      204.31     43.61 o
  -6  -9   6      451.97      459.41     29.89 o
  -5  -9   6      695.32      656.39     33.32 o
  -4  -9   6       48.11       29.66     11.82 o
  -3  -9   6     2606.78     2560.96     59.86 o
  -2  -9   6     1233.91     1192.46     32.28 o
  -1  -9   6      709.97      682.90     21.73 o
   0  -9   6     2615.10     2609.53     61.23 o
   1  -9   6        6.92       14.77      7.97 o
   2  -9   6       68.89       74.31      8.15 o
   3  -9   6      251.49      242.68     10.91 o
   4  -9   6      348.58      327.65     19.22 o
   5  -9   6      435.37      447.44     23.47 o
   6  -9   6      381.85      405.39     33.09 o
   7  -9   6     1336.89     1437.67     54.02 o
   8  -9   6      579.99      616.09     40.76 o
  -8  -8   6       99.10      121.90     21.84 o
  -7  -8   6      658.30      742.30     27.84 o
  -6  -8   6        1.56      -11.06     11.66 o
  -5  -8   6     2446.80     2548.66     76.59 o
  -4  -8   6      388.00      376.86     16.59 o
  -3  -8   6     1387.36     1434.19     35.82 o
  -2  -8   6      970.50      923.58     22.60 o
  -1  -8   6        4.43        9.53      4.92 o
   0  -8   6      714.31      731.29     20.33 o
   1  -8   6      100.51      106.67      6.82 o
   2  -8   6      542.44      527.96     16.13 o
   3  -8   6      819.48      800.98     24.91 o
   4  -8   6      200.27      188.52     11.97 o
   5  -8   6     1074.55     1071.16     37.95 o
   6  -8   6     1147.53     1150.09     57.93 o
   7  -8   6      308.01      304.28     21.56 o
   8  -8   6      781.95      792.58     46.88 o
   9  -8   6       35.98       18.03     52.63 o
  -9  -7   6       54.32       50.96     35.14 o
  -8  -7   6      235.60      240.23     20.90 o
  -7  -7   6      729.18      822.17     32.48 o
  -6  -7   6      316.74      318.89     18.22 o
  -5  -7   6     1502.92     1471.36     47.58 o
  -4  -7   6     1875.14     1777.56     42.08 o
  -3  -7   6      198.92      189.60      9.93 o
  -2  -7   6      915.60      915.75     18.19 o
  -1  -7   6        0.90        2.57      3.29 o
   0  -7   6       49.10       34.83      3.56 o
   1  -7   6      991.91     1008.89     15.30 o
   2  -7   6      118.80      118.77      6.36 o
   3  -7   6     3259.48     3255.35     62.51 o
   4  -7   6      685.43      640.35     15.16 o
   5  -7   6     1160.05     1107.65     29.25 o
   6  -7   6     1407.35     1425.91     35.66 o
   7  -7   6      211.96      210.63     24.46 o
   8  -7   6      232.81      224.99     23.14 o
   9  -7   6      439.16      364.63     36.13 o
 -10  -6   6      225.29      186.91     33.33 o
  -9  -6   6      990.36     1019.42     68.02 o
  -8  -6   6        1.46      -13.04     13.04 o
  -7  -6   6      746.72      766.31     30.58 o
  -6  -6   6      948.08      921.64     27.93 o
  -5  -6   6        1.03       -0.34      6.67 o
  -4  -6   6     4229.27     4063.34     71.85 o
  -3  -6   6      252.19      251.02      7.06 o
  -2  -6   6     2144.80     2132.64     51.19 o
  -1  -6   6      190.75      191.08      6.47 o
   0  -6   6      308.66      309.77      6.98 o
   1  -6   6     1412.83     1434.05     28.92 o
   2  -6   6     1897.78     1836.54     38.59 o
   3  -6   6      775.40      764.56     21.25 o
   4  -6   6     3046.60     3045.05     53.70 o
   5  -6   6      152.65      135.92      8.20 o
   6  -6   6      826.24      753.98     29.84 o
   7  -6   6      159.73      149.80     14.78 o
   8  -6   6      127.16      106.66     17.31 o
   9  -6   6      538.07      519.60     40.44 o
 -10  -5   6       11.73       -4.19     22.71 o
  -9  -5   6     1294.79     1412.45     58.23 o
  -8  -5   6     1324.69     1342.90     44.88 o
  -7  -5   6      190.27      166.47     14.32 o
  -6  -5   6     2119.61     2019.78     43.54 o
  -5  -5   6      320.82      294.23     11.30 o
  -4  -5   6      193.89      198.86      8.64 o
  -3  -5   6     2588.66     2487.81     49.48 o
  -2  -5   6     1304.57     1427.47     25.58 o
  -1  -5   6     3063.37     3049.06     49.48 o
   0  -5   6     1885.13     1983.29     30.08 o
   1  -5   6     3539.74     3442.15     58.19 o
   2  -5   6     5458.64     5535.55     95.74 o
   3  -5   6       10.80       11.34      3.35 o
   4  -5   6     2768.33     2849.02     53.05 o
   5  -5   6      811.85      835.54     26.71 o
   6  -5   6        0.31        7.66      9.06 o
   7  -5   6      593.57      626.47     25.13 o
   8  -5   6      520.38      484.80     26.08 o
   9  -5   6      166.33      153.66     22.86 o
  10  -5   6      346.28      366.17     47.93 o
 -11  -4   6      793.90      732.20     53.25 o
 -10  -4   6      308.76      314.71     20.95 o
  -9  -4   6       94.07      102.20     17.78 o
  -8  -4   6     1711.38     1795.72     47.73 o
  -7  -4   6       76.53       68.51      9.10 o
  -6  -4   6     1952.47     1911.58     38.26 o
  -5  -4   6       85.30       97.66      4.42 o
  -4  -4   6      329.32      335.93     10.12 o
  -3  -4   6      808.28      860.07     14.90 o
  -2  -4   6      385.10      367.28      6.71 o
  -1  -4   6     3250.10     3055.74     49.19 o
   0  -4   6     7802.70     7630.30    105.10 o
   1  -4   6      275.42      268.65      7.04 o
   2  -4   6     4271.63     4282.11     62.33 o
   3  -4   6       37.96       23.00      2.88 o
   4  -4   6        0.36        8.57      5.21 o
   5  -4   6     1122.03     1137.54     34.75 o
   6  -4   6      291.20      279.20     13.34 o
   7  -4   6      970.86      940.15     32.01 o
   8  -4   6      732.00      663.70     23.01 o
   9  -4   6      126.88      140.92     21.04 o
  10  -4   6      732.47      635.35     41.28 o
 -11  -3   6      567.02      597.15     33.96 o
 -10  -3   6     1503.77     1610.83     57.14 o
  -9  -3   6      198.48      207.97     20.66 o
  -8  -3   6      266.88      258.78     12.56 o
  -7  -3   6      852.07      832.85     20.90 o
  -6  -3   6       13.49        9.87      4.65 o
  -5  -3   6     2660.18     2721.73     43.98 o
  -4  -3   6       27.84       43.05      2.90 o
  -3  -3   6     2060.01     2042.17     35.59 o
  -2  -3   6     2269.25     2236.60     43.61 o
  -1  -3   6      689.21      702.30     12.14 o
   0  -3   6    12975.62    12916.17    166.14 o
   1  -3   6     5538.49     6123.69     97.34 o
   2  -3   6     1020.38      962.81     14.16 o
   3  -3   6     1423.33     1491.75     22.92 o
   4  -3   6       15.10        8.76      3.95 o
   5  -3   6        4.42       10.66      4.38 o
   6  -3   6      352.21      335.84     12.75 o
   7  -3   6      101.48      104.36     10.60 o
   8  -3   6     1433.95     1394.98     43.87 o
   9  -3   6      155.70      151.87     21.68 o
  10  -3   6     1657.24     1642.24     73.02 o
 -11  -2   6       70.45      111.18     21.28 o
 -10  -2   6     1038.82     1069.35     37.58 o
  -9  -2   6      249.97      243.93     16.70 o
  -8  -2   6      147.69      147.54     10.06 o
  -7  -2   6       25.84       33.00      6.14 o
  -6  -2   6        9.51        8.12      3.68 o
  -5  -2   6      492.76      452.99     13.85 o
  -4  -2   6     3373.20     3465.32     52.77 o
  -3  -2   6      780.48      705.16     12.69 o
  -2  -2   6     5767.09     5866.64    143.56 o
  -1  -2   6      674.09      658.94     15.30 o
   0  -2   6      309.00      251.44      4.98 o
   1  -2   6     1857.75     1696.62     27.71 o
   2  -2   6      905.45      959.72     15.44 o
   3  -2   6     2276.19     2269.41     34.78 o
   4  -2   6       93.14       91.80      5.82 o
   5  -2   6      628.35      596.66     15.46 o
   6  -2   6     2023.01     2039.37     40.21 o
   7  -2   6      114.57      102.84      9.64 o
   8  -2   6     1235.44     1209.43     41.01 o
   9  -2   6      659.10      667.03     32.96 o
  10  -2   6      333.03      316.87     43.42 o
 -11  -1   6      901.02      960.78     85.98 o
 -10  -1   6       48.57       69.13     14.26 o
  -9  -1   6     1128.32     1114.83     29.22 o
  -8  -1   6       22.20       27.65      6.46 o
  -7  -1   6     2863.50     2852.10     61.43 o
  -6  -1   6      476.30      464.25     13.61 o
  -5  -1   6      779.74      811.64     17.91 o
  -4  -1   6     7065.02     7289.02    114.25 o
  -3  -1   6     1316.60     1349.18     25.74 o
  -2  -1   6     4059.27     4082.80     58.49 o
  -1  -1   6     5055.23     5313.75     87.60 o
   0  -1   6     1156.60     1244.37     19.16 o
   1  -1   6      140.50      103.37      2.69 o
   2  -1   6      669.79      613.09     11.13 o
   3  -1   6      200.28      206.82      5.44 o
   4  -1   6     4529.94     4391.93     70.65 o
   5  -1   6      718.06      689.65     16.66 o
   6  -1   6     4496.51     4429.76     91.13 o
   7  -1   6      528.34      470.29     14.66 o
   8  -1   6      151.89      143.12     11.49 o
   9  -1   6      661.00      691.44     38.74 o
  10  -1   6      358.88      311.30     28.48 o
 -11   0   6       18.83       20.83     16.06 o
 -10   0   6        0.63        8.82     13.16 o
  -9   0   6      599.93      571.29     19.58 o
  -8   0   6       53.63       33.06      6.57 o
  -7   0   6     2580.41     2630.94     64.58 o
  -6   0   6     3781.20     3705.86     72.92 o
  -5   0   6        6.68        7.74      3.33 o
  -4   0   6       94.77       49.18      3.15 o
  -3   0   6     4262.55     4240.91     68.98 o
  -2   0   6       37.09       32.73      1.72 o
  -1   0   6     2450.08     2282.60     37.18 o
   0   0   6      554.11      632.53     11.40 o
   1   0   6      967.97      905.68     15.18 o
   2   0   6      210.67      186.61      4.85 o
   3   0   6       19.16       15.78      2.47 o
   4   0   6     9327.48     9828.95    133.48 o
   5   0   6     2369.82     2311.31     45.35 o
   6   0   6     2421.84     2390.02     48.97 o
   7   0   6     1062.14     1051.77     29.08 o
   8   0   6       66.99       38.05     10.80 o
   9   0   6       89.74       78.44     21.83 o
  10   0   6      697.92      911.15    107.39 o
 -11   1   6      331.45      335.39     28.20 o
 -10   1   6       15.98       35.01     12.36 o
  -9   1   6      728.69      719.70     27.08 o
  -8   1   6     1563.99     1551.39     35.97 o
  -7   1   6       34.55       36.70      5.46 o
  -6   1   6     3927.33     3979.74     85.77 o
  -5   1   6     1624.21     1683.66     30.79 o
  -4   1   6      799.96      809.98     15.11 o
  -3   1   6      958.91      900.42     14.50 o
  -2   1   6      551.57      474.49      9.95 o
  -1   1   6      697.60      680.31     11.93 o
   0   1   6      429.83      312.02      6.39 o
   1   1   6     1081.54     1154.80     17.19 o
   2   1   6     3924.52     3972.38     54.41 o
   3   1   6      111.04      125.47      4.53 o
   4   1   6     2180.39     2220.64     34.09 o
   5   1   6     3787.37     3741.98     79.68 o
   6   1   6       26.35       23.96      5.53 o
   7   1   6      613.77      644.65     18.44 o
   8   1   6      174.10      195.22     17.45 o
   9   1   6       21.16      -10.40     23.34 o
  10   1   6      507.73      514.32     61.22 o
 -11   2   6      800.22      814.00     62.49 o
 -10   2   6      343.97      325.16     18.89 o
  -9   2   6      311.74      325.13     15.42 o
  -8   2   6      734.51      690.39     23.61 o
  -7   2   6      964.69     1033.11     31.90 o
  -6   2   6        0.90        0.86      4.30 o
  -5   2   6     2696.04     2665.54     55.49 o
  -4   2   6      619.75      712.36     16.43 o
  -3   2   6     1864.24     2024.17     46.96 o
  -2   2   6      145.34      158.57      6.69 o
  -1   2   6      403.07      466.29      9.99 o
   0   2   6     6130.06     6703.00    112.35 o
   1   2   6     1933.93     2022.87     30.53 o
   2   2   6     6353.16     6727.52    103.81 o
   3   2   6     4937.24     5173.07     88.44 o
   4   2   6       92.03       84.69      4.79 o
   5   2   6      860.97      869.41     22.47 o
   6   2   6      433.82      425.38     15.45 o
   7   2   6       31.77       21.94      9.34 o
   8   2   6     1225.44     1308.19     41.98 o
   9   2   6       59.08       53.34     19.95 o
  10   2   6      527.20      496.05     39.88 o
 -11   3   6      440.41      413.20     41.47 o
 -10   3   6     1748.55     1923.06     63.53 o
  -9   3   6      218.25      202.16     14.50 o
  -8   3   6      427.83      393.91     16.14 o
  -7   3   6     2414.42     2451.79     58.61 o
  -6   3   6      501.28      454.02     17.78 o
  -5   3   6      986.56     1019.95     27.26 o
  -4   3   6     1621.68     1611.33     34.57 o
  -3   3   6     2058.55     2171.35     46.62 o
  -2   3   6     2685.25     2723.04     68.23 o
  -1   3   6      452.09      481.82     10.58 o
   0   3   6     4271.37     4655.44     76.35 o
   1   3   6     2380.75     2400.89     38.57 o
   2   3   6      202.45      189.43      6.88 o
   3   3   6     3986.14     3930.98     91.62 o
   4   3   6     1778.63     1870.29     41.48 o
   5   3   6      206.69      198.11      9.68 o
   6   3   6      529.82      546.57     20.25 o
   7   3   6       91.04       92.77     11.43 o
   8   3   6      699.41      648.58     30.71 o
   9   3   6      147.32      131.32     20.29 o
  10   3   6      421.53      369.58     67.42 o
 -11   4   6       47.50       66.53     23.82 o
 -10   4   6      358.43      364.12     27.99 o
  -9   4   6     1405.24     1547.78     40.28 o
  -8   4   6       18.21        2.46      8.59 o
  -7   4   6      628.75      621.33     17.70 o
  -6   4   6       27.75       30.41      6.53 o
  -5   4   6      213.28      226.14      8.51 o
  -4   4   6     1483.51     1428.25     33.28 o
  -3   4   6      125.81      126.90      6.48 o
  -2   4   6     7277.23     7366.10    135.17 o
  -1   4   6     1892.24     1956.31     39.20 o
   0   4   6     3347.07     3661.66     79.60 o
   1   4   6     2909.57     3035.84     76.26 o
   2   4   6      106.19       81.02      6.02 o
   3   4   6      843.37      884.44     20.08 o
   4   4   6     1663.43     1660.05     34.51 o
   5   4   6      117.92      129.44      8.44 o
   6   4   6     1045.07     1039.59     29.40 o
   7   4   6       14.76        4.11     10.18 o
   8   4   6      505.25      439.94     29.59 o
   9   4   6     1111.97     1164.12     70.79 o
 -11   5   6      361.80      346.01     39.94 o
 -10   5   6        1.28       37.01     19.41 o
  -9   5   6      513.70      569.58     23.96 o
  -8   5   6      673.53      692.51     26.39 o
  -7   5   6      449.70      445.57     19.87 o
  -6   5   6      798.24      763.88     20.76 o
  -5   5   6      892.55      854.77     19.82 o
  -4   5   6     1813.23     1703.02     35.24 o
  -3   5   6      368.24      322.25     10.62 o
  -2   5   6     1450.51     1409.67     31.54 o
  -1   5   6     8166.71     7956.40    180.38 o
   0   5   6      236.26      249.50     10.60 o
   1   5   6     1779.51     1818.71     61.49 o
   2   5   6     1235.00     1220.59     29.34 o
   3   5   6      145.44      139.75      8.64 o
   4   5   6       55.87       54.32      7.05 o
   5   5   6      109.45      118.16     10.96 o
   6   5   6      884.57      870.80     24.11 o
   7   5   6     1291.57     1312.20     36.28 o
   8   5   6      435.92      445.85     37.26 o
   9   5   6      975.02      931.49     82.31 o
 -11   6   6      371.62      242.55     58.95 o
 -10   6   6      145.84      132.68     18.15 o
  -9   6   6       10.05       26.85     14.38 o
  -8   6   6      575.68      594.01     17.96 o
  -7   6   6       78.74       75.36     11.23 o
  -6   6   6     2796.44     2795.24     59.59 o
  -5   6   6      162.09      127.68      7.91 o
  -4   6   6     2274.39     2146.36     46.95 o
  -3   6   6     2447.40     2362.00     47.05 o
  -2   6   6      935.75      901.15     22.16 o
  -1   6   6      286.12      287.13     12.02 o
   0   6   6     3914.41     3679.05     95.47 o
   1   6   6       54.82       37.83      7.40 o
   2   6   6      743.88      738.60     30.33 o
   3   6   6       17.80       14.11      6.44 o
   4   6   6      511.40      535.40     19.45 o
   5   6   6      532.02      477.32     27.64 o
   6   6   6      213.89      206.24     18.74 o
   7   6   6     2140.67     2360.78     62.53 o
   8   6   6      175.33      168.94     24.64 o
 -10   7   6      210.86      248.64     24.64 o
  -9   7   6      230.20      239.07     26.84 o
  -8   7   6      254.25      271.91     21.43 o
  -7   7   6        5.28        4.89      8.46 o
  -6   7   6     1025.89     1042.39     27.82 o
  -5   7   6     1849.11     1792.92     42.02 o
  -4   7   6        0.06        3.86      5.83 o
  -3   7   6     2425.82     2329.37     49.28 o
  -2   7   6     2177.24     2188.42     42.54 o
  -1   7   6      155.32      136.25      8.41 o
   0   7   6      825.86      895.80     26.94 o
   1   7   6        1.87        8.83      7.42 o
   2   7   6      791.20      787.27     23.59 o
   3   7   6        5.12       -1.15      9.82 o
   4   7   6     1572.38     1666.78     50.85 o
   5   7   6     1113.57     1071.45     38.81 o
   6   7   6      107.13       79.35     20.13 o
   7   7   6      526.03      565.59     60.15 o
   8   7   6     1198.54     1224.77     67.35 o
  -9   8   6       66.65       52.13     20.90 o
  -8   8   6     1729.43     1624.40     60.43 o
  -7   8   6      196.72      171.74     16.79 o
  -6   8   6       66.29       61.29      9.97 o
  -5   8   6      757.04      756.44     22.47 o
  -4   8   6      850.30      868.49     26.34 o
  -3   8   6      348.24      324.74     12.87 o
  -2   8   6      891.50      907.40     23.79 o
  -1   8   6      213.73      189.86     10.28 o
   0   8   6      496.47      486.11     20.37 o
   1   8   6      841.57      759.84     24.62 o
   2   8   6     1392.25     1340.73     38.94 o
   3   8   6     4541.29     4636.76    112.38 o
   4   8   6        3.21       -3.97     10.86 o
   5   8   6     2478.90     2538.51     75.07 o
   6   8   6      407.19      347.18     19.16 o
   7   8   6        5.32        1.30     19.88 o
  -9   9   6      448.61      390.85     25.30 o
  -8   9   6      296.68      287.21     24.06 o
  -7   9   6      565.64      562.40     31.12 o
  -6   9   6      390.26      349.64     17.69 o
  -5   9   6        6.25      -10.01     10.01 o
  -4   9   6      990.76     1025.86     31.76 o
  -3   9   6      227.09      205.63     13.13 o
  -2   9   6      439.10      433.24     28.97 o
  -1   9   6        0.57        2.00      9.00 o
   0   9   6     1061.39     1020.31     31.94 o
   1   9   6      423.38      401.10     19.40 o
   2   9   6        3.38        3.84     13.35 o
   3   9   6      891.24      917.26     33.22 o
   4   9   6     1322.45     1311.50     48.37 o
   5   9   6       29.44       50.33     19.30 o
   6   9   6      326.12      282.72     26.79 o
  -8  10   6      473.85      461.59     48.01 o
  -7  10   6       92.76       66.42     20.20 o
  -6  10   6      310.93      327.81     26.07 o
  -5  10   6       12.60       -8.19      8.19 o
  -4  10   6      242.17      221.85     15.10 o
  -3  10   6        5.15       -8.08     12.42 o
  -2  10   6      406.56      375.05     20.12 o
  -1  10   6      613.69      617.79     27.10 o
   0  10   6      284.75      263.10     21.45 o
   1  10   6     1314.13     1381.04     47.30 o
   2  10   6      659.98      600.19     27.25 o
   3  10   6      194.22      181.25     19.23 o
   4  10   6      848.69      823.62     30.22 o
   5  10   6        9.66        4.89     21.68 o
  -7  11   6        1.74      -20.51     26.12 o
  -6  11   6      366.08      320.77     39.00 o
  -5  11   6       17.64       21.69     18.41 o
  -4  11   6      501.42      497.45     22.13 o
  -3  11   6      125.38      110.00     15.06 o
  -2  11   6      350.57      327.31     17.40 o
  -1  11   6      888.70      943.33     53.39 o
   0  11   6      263.58      259.23     19.60 o
   1  11   6      517.72      541.94     30.88 o
   2  11   6     1269.04     1307.24     55.01 o
   3  11   6      345.24      340.02     26.23 o
   4  11   6      165.02       86.32     37.84 o
  -5  12   6      502.78      490.97     75.86 o
  -4  12   6      708.10      662.68     45.34 o
  -3  12   6     1161.38     1235.33     58.10 o
  -2  12   6       16.43       20.40     13.90 o
  -1  12   6      387.75      404.78     29.11 o
   0  12   6      578.09      586.75     34.20 o
   1  12   6      198.77      130.69     28.41 o
   2  12   6      416.42      379.79     38.77 o
  -3 -12   7     1051.59     1058.39    121.34 o
  -2 -12   7       33.21      -23.09     31.05 o
  -1 -12   7      457.75      476.21     37.28 o
   0 -12   7      120.09      160.62     24.87 o
   1 -12   7       73.67      -21.10     22.14 o
   2 -12   7      969.01     1072.25     61.31 o
   3 -12   7      257.71      224.69     70.53 o
  -5 -11   7      428.44      535.06     44.81 o
  -4 -11   7      144.99      136.15     25.92 o
  -3 -11   7      160.69      143.17     26.13 o
  -2 -11   7      606.92      601.21     37.28 o
  -1 -11   7      156.48      106.39     27.89 o
   0 -11   7     1052.40     1093.01     46.08 o
   1 -11   7       28.14       36.01     10.28 o
   2 -11   7      778.46      781.04     29.16 o
   3 -11   7      952.24     1036.20     38.54 o
   4 -11   7       25.95       -7.91     16.64 o
   5 -11   7      313.08      352.95     41.20 o
  -6 -10   7        0.03        0.66     25.25 o
  -5 -10   7     1121.87     1136.29     56.45 o
  -4 -10   7      114.86       93.86     24.45 o
  -3 -10   7      408.65      383.90     19.66 o
  -2 -10   7      444.08      428.53     19.29 o
  -1 -10   7      126.87      109.93     12.78 o
   0 -10   7      825.99      879.95     28.99 o
   1 -10   7     1560.65     1550.01     44.79 o
   2 -10   7      121.26      102.35     12.66 o
   3 -10   7     1102.17     1115.70     41.70 o
   4 -10   7      306.34      312.43     27.93 o
   5 -10   7       93.63      101.97     21.17 o
   6 -10   7      544.53      615.66     23.20 o
   7 -10   7       12.81       47.58     31.59 o
  -7  -9   7      672.10      668.96     37.18 o
  -6  -9   7       94.14       76.16     18.28 o
  -5  -9   7      819.64      796.31     31.11 o
  -4  -9   7      631.47      627.22     23.97 o
  -3  -9   7        2.99        1.92      7.31 o
  -2  -9   7      848.59      848.22     22.02 o
  -1  -9   7      941.02      942.84     25.60 o
   0  -9   7      201.75      192.64     11.32 o
   1  -9   7     2849.07     2947.17     63.19 o
   2  -9   7      227.43      235.89     13.79 o
   3  -9   7      381.01      394.08     15.89 o
   4  -9   7      408.44      448.85     26.42 o
   5  -9   7       14.75       22.80     17.30 o
   6  -9   7      645.39      670.96     34.81 o
   7  -9   7      293.30      386.85     29.64 o
  -8  -8   7      101.39       84.96     24.20 o
  -7  -8   7      526.48      500.11     28.51 o
  -6  -8   7      470.06      451.17     22.70 o
  -5  -8   7        2.28       -4.76      9.43 o
  -4  -8   7     1116.63     1123.74     30.73 o
  -3  -8   7      976.02      935.68     27.00 o
  -2  -8   7      265.70      267.78     11.58 o
  -1  -8   7      960.55      973.59     22.90 o
   0  -8   7      234.53      243.68      8.82 o
   1  -8   7      125.13      111.58      8.43 o
   2  -8   7     2258.76     2228.09     42.35 o
   3  -8   7        6.34        8.55      7.18 o
   4  -8   7      823.78      812.60     28.77 o
   5  -8   7      203.57      181.73     18.52 o
   6  -8   7      794.42      743.41     25.34 o
   7  -8   7       74.85       51.78     19.48 o
   8  -8   7       16.01      -23.98     23.98 o
  -9  -7   7      338.25      419.77    100.63 o
  -8  -7   7      274.03      285.28     25.54 o
  -7  -7   7      642.83      559.23     36.87 o
  -6  -7   7       97.15       99.77     15.31 o
  -5  -7   7       27.67       23.03      6.61 o
  -4  -7   7      114.04       96.82     10.08 o
  -3  -7   7     2149.66     2037.07     46.31 o
  -2  -7   7       84.28       69.58      5.61 o
  -1  -7   7     2306.25     2254.62     38.74 o
   0  -7   7      943.48      924.78     17.86 o
   1  -7   7        0.40        2.99      3.66 o
   2  -7   7      321.76      304.21     11.29 o
   3  -7   7      654.06      630.71     18.73 o
   4  -7   7      755.74      771.93     16.77 o
   5  -7   7     1095.54     1051.02     34.11 o
   6  -7   7      535.93      495.60     23.51 o
   7  -7   7     1030.93     1116.10     41.36 o
   8  -7   7      125.00      114.08     22.17 o
   9  -7   7      197.97      192.10     86.16 o
  -9  -6   7      242.75      213.53     37.38 o
  -8  -6   7      669.27      693.84     33.27 o
  -7  -6   7      215.65      202.28     14.06 o
  -6  -6   7     1190.38     1149.13     39.93 o
  -5  -6   7     1607.71     1575.03     40.26 o
  -4  -6   7       59.52       45.71      7.03 o
  -3  -6   7     1418.51     1361.28     27.45 o
  -2  -6   7     1738.56     1642.84     31.27 o
  -1  -6   7     1172.90     1072.20     24.73 o
   0  -6   7     2153.12     2171.41     37.20 o
   1  -6   7      189.04      174.97      5.95 o
   2  -6   7      299.36      289.57     10.83 o
   3  -6   7       67.42       73.39      5.15 o
   4  -6   7      207.70      193.79      7.84 o
   5  -6   7     2422.97     2508.59     38.05 o
   6  -6   7      399.34      352.12     18.08 o
   7  -6   7      548.78      535.52     30.21 o
   8  -6   7      587.75      619.32     30.69 o
   9  -6   7       32.06      -15.41     19.43 o
 -10  -5   7      145.89      198.17     43.40 o
  -9  -5   7      141.23      123.26     30.07 o
  -8  -5   7      585.35      602.45     24.78 o
  -7  -5   7      757.86      770.60     23.98 o
  -6  -5   7       97.79       97.40      9.34 o
  -5  -5   7     2591.62     2631.84     48.48 o
  -4  -5   7      915.87      922.26     15.24 o
  -3  -5   7      115.02      128.96      5.78 o
  -2  -5   7     1542.14     1486.72     29.78 o
  -1  -5   7        1.60        5.06      4.43 o
   0  -5   7     2210.14     2117.08     44.38 o
   1  -5   7      337.74      308.15      8.59 o
   2  -5   7     2877.95     2824.36     48.21 o
   3  -5   7     1694.13     1653.60     34.67 o
   4  -5   7      169.27      193.68     10.98 o
   5  -5   7     2013.06     1832.66     56.63 o
   6  -5   7     3981.14     4043.53    103.20 o
   7  -5   7       90.97       65.31     10.84 o
   8  -5   7      942.90      954.12     47.81 o
   9  -5   7       28.96        0.21     30.87 o
 -10  -4   7     1127.23     1272.62     61.54 o
  -9  -4   7      168.84      166.66     17.03 o
  -8  -4   7       15.01        1.68     12.22 o
  -7  -4   7      902.00      897.72     25.72 o
  -6  -4   7     2627.19     2596.07     50.99 o
  -5  -4   7     1445.30     1419.34     29.50 o
  -4  -4   7     2602.71     2521.81     43.24 o
  -3  -4   7     2211.26     2138.21     34.27 o
  -2  -4   7      465.88      442.55     10.88 o
  -1  -4   7      259.73      280.61      7.98 o
   0  -4   7      519.58      478.31     11.07 o
   1  -4   7      854.99      825.83     13.87 o
   2  -4   7       61.19       49.36      3.37 o
   3  -4   7     3714.21     3803.98     97.18 o
   4  -4   7     1752.50     1827.21     48.63 o
   5  -4   7       80.10       84.65      5.29 o
   6  -4   7      616.01      568.87     21.09 o
   7  -4   7      985.77      860.55     28.08 o
   8  -4   7       64.77       54.31     14.36 o
   9  -4   7      403.36      403.93     32.32 o
  10  -4   7      241.75      268.28     90.44 o
 -11  -3   7      116.43      165.48     29.29 o
 -10  -3   7      305.36      324.86     23.73 o
  -9  -3   7      884.37      918.65     34.31 o
  -8  -3   7      483.43      456.05     19.80 o
  -7  -3   7      565.17      545.07     17.41 o
  -6  -3   7     1969.45     2017.69     42.19 o
  -5  -3   7       55.62       49.11      4.46 o
  -4  -3   7     3605.16     3553.22     58.64 o
  -3  -3   7       56.94       64.65      2.97 o
  -2  -3   7     4158.01     4160.65     68.85 o
  -1  -3   7     2359.15     2423.67     37.17 o
   0  -3   7       57.67       58.89      2.94 o
   1  -3   7     3846.54     3965.58     56.51 o
   2  -3   7     2964.20     2950.37     47.66 o
   3  -3   7      897.90      931.96     25.86 o
   4  -3   7     2605.48     2512.45     51.70 o
   5  -3   7      104.10      104.48      8.74 o
   6  -3   7      113.42      112.65      9.99 o
   7  -3   7      483.43      475.87     19.46 o
   8  -3   7      141.02      109.04     14.38 o
   9  -3   7      599.87      559.70     24.59 o
  10  -3   7       40.51       36.81     21.34 o
 -11  -2   7      651.96      673.67     39.15 o
 -10  -2   7      649.46      641.25     31.90 o
  -9  -2   7      489.34      526.83     26.61 o
  -8  -2   7     1365.18     1396.47     35.87 o
  -7  -2   7      944.81      871.55     22.81 o
  -6  -2   7     1792.18     1789.19     30.12 o
  -5  -2   7      641.93      627.66     16.56 o
  -4  -2   7     1503.06     1514.58     25.95 o
  -3  -2   7     1599.42     1630.29     35.77 o
  -2  -2   7       13.04       10.25      1.64 o
  -1  -2   7     3673.91     3711.55     57.85 o
   0  -2   7     6030.81     6407.54    127.65 o
   1  -2   7     1404.56     1378.15     19.99 o
   2  -2   7     3072.15     3098.48     58.41 o
   3  -2   7      677.12      641.18     13.50 o
   4  -2   7     1198.29     1135.49     44.39 o
   5  -2   7      272.69      264.69     10.51 o
   6  -2   7      509.25      462.90     15.34 o
   7  -2   7      451.52      422.79     18.47 o
   8  -2   7        7.81        2.31     10.76 o
   9  -2   7      994.25     1015.79     39.89 o
  10  -2   7     1091.64     1029.44     35.16 o
 -11  -1   7      228.84      138.10     24.34 o
 -10  -1   7     1385.50     1465.42     53.52 o
  -9  -1   7        6.97       12.30      9.84 o
  -8  -1   7     2320.54     2337.31     36.25 o
  -7  -1   7        0.76        5.39      5.04 o
  -6  -1   7     4709.53     4746.89     86.59 o
  -5  -1   7       81.19       82.11      3.91 o
  -4  -1   7     1566.43     1626.75     28.73 o
  -3  -1   7     2795.23     3181.46     45.13 o
  -2  -1   7     2653.95     2678.83     41.51 o
  -1  -1   7     6685.18     6934.02    133.44 o
   0  -1   7     7930.44     8167.43    134.28 o
   1  -1   7      174.81      166.31      3.79 o
   2  -1   7     2627.94     2735.63     36.90 o
   3  -1   7      396.82      404.50      9.38 o
   4  -1   7      110.75      116.41      5.04 o
   5  -1   7     1509.50     1542.45     50.93 o
   6  -1   7        2.05       11.43      5.09 o
   7  -1   7     1398.52     1397.31     35.38 o
   8  -1   7      423.92      387.21     20.65 o
   9  -1   7      252.59      181.59     29.01 o
  10  -1   7      447.53      448.66     74.94 o
 -11   0   7      122.61      126.64     26.74 o
 -10   0   7      444.28      479.17     25.42 o
  -9   0   7       30.92       21.27     10.78 o
  -8   0   7     1173.58     1157.75     28.64 o
  -7   0   7      315.04      286.13     11.31 o
  -6   0   7       55.23       59.22      4.71 o
  -5   0   7     1699.12     1687.76     37.77 o
  -4   0   7      753.22      857.62     16.47 o
  -3   0   7       79.54       51.91      3.15 o
  -2   0   7     3868.75     3863.92     69.63 o
  -1   0   7     1316.01     1498.76     23.13 o
   0   0   7     4695.42     4482.36     65.79 o
   1   0   7     3590.34     3837.80     50.07 o
   2   0   7     4489.98     4572.34     71.13 o
   3   0   7       47.28       50.66      4.18 o
   4   0   7      821.78      836.23     18.40 o
   5   0   7      102.83      106.98      5.45 o
   6   0   7      241.65      226.79      8.87 o
   7   0   7       79.34       62.36     15.39 o
   8   0   7     1433.93     1549.09     52.60 o
   9   0   7      193.94      180.64     30.13 o
  10   0   7      356.51      302.43     31.38 o
 -11   1   7      133.10       66.64     27.41 o
 -10   1   7     1422.09     1543.55     50.27 o
  -9   1   7        1.74       -6.16      6.81 o
  -8   1   7     1258.04     1253.68     39.03 o
  -7   1   7      364.72      360.97     21.17 o
  -6   1   7      233.86      210.81      7.40 o
  -5   1   7      764.88      799.93     21.74 o
  -4   1   7     3944.23     3917.52     69.72 o
  -3   1   7      754.75      815.62     16.86 o
  -2   1   7     3418.38     3361.55     92.44 o
  -1   1   7      879.80      854.39     18.14 o
   0   1   7      932.10      916.23     15.85 o
   1   1   7     1087.53      976.85     17.61 o
   2   1   7      215.03      232.99      5.58 o
   3   1   7     3976.52     4174.65     74.47 o
   4   1   7      248.55      262.58      7.55 o
   5   1   7     1307.94     1332.58     31.94 o
   6   1   7     1804.23     1816.95     44.12 o
   7   1   7       82.08       83.71     13.57 o
   8   1   7     1776.35     1793.24     57.60 o
   9   1   7      907.48      958.60     43.85 o
  10   1   7      161.07       90.81     35.97 o
 -11   2   7       60.21       64.74     24.02 o
 -10   2   7      782.48      838.35     36.17 o
  -9   2   7      681.15      660.64     25.13 o
  -8   2   7       65.48       59.82      8.56 o
  -7   2   7     1180.13     1168.11     26.54 o
  -6   2   7     1548.08     1484.23     27.88 o
  -5   2   7      101.11       92.69      7.72 o
  -4   2   7     5509.74     5341.24     98.44 o
  -3   2   7     1813.37     1889.56     47.82 o
  -2   2   7     5550.46     5892.22    130.28 o
  -1   2   7      909.04      981.66     26.36 o
   0   2   7      192.91      175.17      4.68 o
   1   2   7      234.03      251.38      5.63 o
   2   2   7      399.74      439.29      8.62 o
   3   2   7     2653.13     2713.89     49.05 o
   4   2   7     4690.97     4774.92     74.07 o
   5   2   7       10.06        2.40      4.31 o
   6   2   7     2221.83     2216.84     48.32 o
   7   2   7     1226.58     1254.47     38.45 o
   8   2   7       25.89       28.48     16.43 o
   9   2   7      753.64      766.97     37.74 o
  10   2   7      164.95      160.90     53.39 o
 -11   3   7        2.05       -1.28     18.18 o
 -10   3   7      201.03      220.97     31.66 o
  -9   3   7      970.04      996.38     35.95 o
  -8   3   7      245.54      265.46     12.47 o
  -7   3   7      277.34      270.32     12.40 o
  -6   3   7     1501.39     1471.60     35.01 o
  -5   3   7     1034.94     1050.24     27.35 o
  -4   3   7     1919.44     1941.81     45.92 o
  -3   3   7     4059.23     4091.26     88.40 o
  -2   3   7     1508.63     1622.23     29.92 o
  -1   3   7     2031.09     2058.27     58.24 o
   0   3   7     1146.81     1200.67     26.95 o
   1   3   7      585.37      566.89     13.43 o
   2   3   7     1068.41     1085.98     23.77 o
   3   3   7      362.01      367.23     11.43 o
   4   3   7     5428.48     5672.13    162.81 o
   5   3   7     2096.81     2095.98     50.96 o
   6   3   7     1889.34     1969.38     48.17 o
   7   3   7      555.51      524.48     19.87 o
   8   3   7        0.27        5.93     17.48 o
   9   3   7       61.92       34.25     36.81 o
 -11   4   7      332.32      290.04     32.52 o
 -10   4   7       29.22       27.44     21.53 o
  -9   4   7       10.51       -4.94     13.42 o
  -8   4   7     1255.96     1332.19     38.44 o
  -7   4   7      816.19      801.03     22.00 o
  -6   4   7     1520.97     1523.99     35.81 o
  -5   4   7        9.63       16.97      3.71 o
  -4   4   7     1988.41     1824.36     36.63 o
  -3   4   7       11.62        9.05      4.36 o
  -2   4   7       13.61       21.27      3.80 o
  -1   4   7      195.73      195.00      7.72 o
   0   4   7      883.07      883.26     26.04 o
   1   4   7       95.12       88.07      6.25 o
   2   4   7     4824.80     4673.59    107.16 o
   3   4   7     2338.30     2241.34     50.13 o
   4   4   7      571.91      587.91     21.64 o
   5   4   7      910.63      925.96     26.84 o
   6   4   7        0.17       -2.61      9.06 o
   7   4   7      450.56      477.03     29.45 o
   8   4   7        2.84       45.61     18.57 o
   9   4   7      388.53      308.81     29.28 o
 -11   5   7      615.55      508.00     43.15 o
 -10   5   7      267.80      294.68     28.53 o
  -9   5   7      105.91      113.62     13.58 o
  -8   5   7      383.78      380.58     19.35 o
  -7   5   7     1248.34     1288.21     37.36 o
  -6   5   7     1030.92     1055.79     29.50 o
  -5   5   7     1521.76     1454.54     32.41 o
  -4   5   7     1416.28     1320.50     24.01 o
  -3   5   7     4040.48     3782.18     87.04 o
  -2   5   7       52.13       60.80      4.95 o
  -1   5   7      342.34      363.24     13.34 o
   0   5   7     4800.62     4588.88    127.49 o
   1   5   7     1074.74     1074.78     28.58 o
   2   5   7     2135.86     2172.12     62.38 o
   3   5   7     2977.50     2815.15     70.96 o
   4   5   7      143.14      130.98     11.32 o
   5   5   7      753.19      711.47     23.89 o
   6   5   7      369.68      363.79     23.30 o
   7   5   7      501.38      483.66     33.15 o
   8   5   7      449.21      485.39     38.17 o
   9   5   7        2.92      -12.36     24.33 o
 -10   6   7      937.33     1062.71     49.88 o
  -9   6   7      434.79      414.32     32.58 o
  -8   6   7      539.16      454.28     23.07 o
  -7   6   7      441.95      429.87     17.43 o
  -6   6   7      392.94      381.31     15.44 o
  -5   6   7     1604.24     1600.60     35.03 o
  -4   6   7      211.36      191.06      8.89 o
  -3   6   7       59.45       59.48      5.42 o
  -2   6   7     1755.47     1720.01     39.49 o
  -1   6   7     1394.22     1347.62     35.58 o
   0   6   7     1153.50     1123.99     34.34 o
   1   6   7     5185.83     4897.39    139.23 o
   2   6   7        3.56        1.53      6.34 o
   3   6   7     1195.94     1239.85     33.23 o
   4   6   7        0.30        2.24      8.77 o
   5   6   7      383.50      367.88     21.73 o
   6   6   7       32.77       10.06     14.53 o
   7   6   7        3.81       -0.66     17.52 o
   8   6   7      944.58      935.57     70.02 o
 -10   7   7      305.51      313.76     36.30 o
  -9   7   7      619.82      655.22     52.67 o
  -8   7   7      914.40      972.59     48.64 o
  -7   7   7      663.71      657.38     22.93 o
  -6   7   7      135.83      105.54     10.01 o
  -5   7   7      435.20      450.45     17.19 o
  -4   7   7     1195.60     1190.06     28.70 o
  -3   7   7      690.51      628.40     19.38 o
  -2   7   7     2186.96     2175.64     42.06 o
  -1   7   7      395.18      401.71     14.65 o
   0   7   7     1022.88      977.94     26.13 o
   1   7   7      604.70      565.65     21.77 o
   2   7   7       32.40       34.84     14.62 o
   3   7   7      231.52      202.23     17.75 o
   4   7   7       65.23       86.95     12.59 o
   5   7   7       76.11       26.94     17.73 o
   6   7   7      844.96      900.03     59.37 o
   7   7   7      223.54      223.42     32.13 o
  -9   8   7      698.15      659.20     28.74 o
  -8   8   7        2.14      -11.95     27.51 o
  -7   8   7     1329.21     1430.38     50.98 o
  -6   8   7      481.44      458.73     22.20 o
  -5   8   7       21.07       14.03      7.80 o
  -4   8   7      421.35      416.24     15.15 o
  -3   8   7     1589.52     1605.49     39.15 o
  -2   8   7        5.53        3.55      6.84 o
  -1   8   7     3253.97     3228.70     84.08 o
   0   8   7       35.34       24.85      9.15 o
   1   8   7     1629.28     1616.38     48.43 o
   2   8   7        3.05      -10.07     10.07 o
   3   8   7      416.99      381.66     17.33 o
   4   8   7      283.99      263.71     23.75 o
   5   8   7      154.76      165.72     23.42 o
   6   8   7      705.96      728.06     44.81 o
   7   8   7     1276.30     1228.96    136.19 o
  -9   9   7      430.16      450.72     30.45 o
  -8   9   7      231.27      195.02     29.34 o
  -7   9   7       18.48       16.75     16.48 o
  -6   9   7      951.74     1001.13     44.31 o
  -5   9   7      892.92      986.02     41.04 o
  -4   9   7       94.89       78.84     10.59 o
  -3   9   7     1656.52     1706.72     42.98 o
  -2   9   7       60.04       59.94     10.74 o
  -1   9   7     2080.73     2054.97     53.05 o
   0   9   7      187.99      163.35     15.60 o
   1   9   7      335.67      324.15     18.13 o
   2   9   7       12.42       23.17     11.59 o
   3   9   7       70.41       48.49     15.09 o
   4   9   7       30.90       32.32     15.83 o
   5   9   7     1300.47     1386.92     46.33 o
   6   9   7       20.10       25.53     19.10 o
  -8  10   7      252.30      190.54     37.54 o
  -7  10   7      686.19      728.23     42.98 o
  -6  10   7       79.74       76.52     18.61 o
  -5  10   7     1241.79     1348.33     46.55 o
  -4  10   7        9.60      -10.76     15.05 o
  -3  10   7      844.77      863.56     29.98 o
  -2  10   7       25.74       14.88     12.07 o
  -1  10   7      204.21      220.45     17.42 o
   0  10   7      346.68      299.44     17.58 o
   1  10   7        0.02       12.38     12.33 o
   2  10   7      891.51      861.03     35.01 o
   3  10   7      281.11      295.10     24.64 o
   4  10   7      367.54      343.45     40.23 o
   5  10   7      873.83      864.13     77.19 o
  -6  11   7       50.67       47.23     20.85 o
  -5  11   7      674.39      648.49     42.69 o
  -4  11   7       16.50       -3.56     17.17 o
  -3  11   7     1261.51     1376.73     47.09 o
  -2  11   7       65.27       64.35     15.72 o
  -1  11   7      335.09      305.94     24.16 o
   0  11   7      232.04      229.26     21.45 o
   1  11   7      454.85      417.51     27.80 o
   2  11   7       92.48       41.24     17.39 o
   3  11   7     2106.33     2316.14     89.71 o
  -4  12   7       51.03       25.55     31.11 o
  -3  12   7      258.67      274.83     23.00 o
  -2  12   7      255.63      281.74     28.78 o
  -1  12   7      143.81      130.94     19.93 o
   0  12   7       20.76       -9.34     21.16 o
   1  12   7     1369.72     1407.68     70.99 o
  -2 -12   8      562.05      619.62     56.36 o
  -1 -12   8      169.79      189.07     27.84 o
   0 -12   8      182.52      155.94     36.71 o
   1 -12   8       69.08      120.79     31.63 o
   2 -12   8       31.36      -32.08     67.30 o
  -4 -11   8     1502.17     1454.93     72.54 o
  -3 -11   8        4.04       -4.38     21.91 o
  -2 -11   8      382.69      366.58     26.92 o
  -1 -11   8       16.98       18.10     17.75 o
   0 -11   8        0.34       -6.22     18.22 o
   1 -11   8      392.52      446.14     28.64 o
   2 -11   8       55.36       22.04     20.62 o
   3 -11   8      212.43      156.12     42.62 o
   4 -11   8      502.01      492.03     36.07 o
   5 -11   8       69.36       14.59     29.35 o
  -6 -10   8     1691.88     1956.82     91.54 o
  -5 -10   8        8.69       11.75     25.32 o
  -4 -10   8     1113.66     1279.16     52.25 o
  -3 -10   8        0.49      -11.22     11.22 o
  -2 -10   8      280.63      277.42     32.40 o
  -1 -10   8      132.75      110.76     15.44 o
   0 -10   8       42.55       70.71     16.07 o
   1 -10   8     1345.34     1275.35     44.39 o
   2 -10   8     2343.48     2469.07     60.87 o
   3 -10   8      130.75       92.78     17.59 o
   4 -10   8     1524.26     1736.94     54.89 o
   5 -10   8      300.74      255.22     21.61 o
   6 -10   8        3.04        6.78     20.45 o
  -7  -9   8       46.87       59.15     33.34 o
  -6  -9   8      775.16      812.50     67.89 o
  -5  -9   8       82.01       77.45     28.67 o
  -4  -9   8       95.06       67.96     28.75 o
  -3  -9   8      151.65      150.73     12.96 o
  -2  -9   8        1.83       14.62     12.12 o
  -1  -9   8      321.64      295.57     17.99 o
   0  -9   8      495.64      442.93     18.22 o
   1  -9   8        0.09        4.40      7.63 o
   2  -9   8     2681.38     2749.95     72.34 o
   3  -9   8      799.13      797.50     31.18 o
   4  -9   8      705.80      747.74     31.67 o
   5  -9   8      310.65      381.30     28.62 o
   6  -9   8       60.17       46.32     40.38 o
   7  -9   8       16.04        4.05     35.61 o
  -8  -8   8     2103.74     2251.64     90.83 o
  -7  -8   8      367.54      348.43     38.58 o
  -6  -8   8      873.17      975.25     36.03 o
  -5  -8   8       81.91       60.90     10.57 o
  -4  -8   8       13.20        3.82      7.73 o
  -3  -8   8      403.56      383.18     17.70 o
  -2  -8   8     1007.21      929.67     30.60 o
  -1  -8   8      434.40      432.26     15.76 o
   0  -8   8     6296.98     6289.28    140.62 o
   1  -8   8      510.57      484.40     14.79 o
   2  -8   8     1292.35     1256.02     31.95 o
   3  -8   8      683.84      633.09     26.80 o
   4  -8   8        7.26       12.90     13.28 o
   5  -8   8       63.56       63.82     14.97 o
   6  -8   8       10.50        1.88     29.68 o
   7  -8   8       52.69       15.39     28.76 o
   8  -8   8      316.23      359.07     37.39 o
  -9  -7   8      159.41      128.93     23.61 o
  -8  -7   8      371.05      368.13     26.20 o
  -7  -7   8      203.76      208.22     27.06 o
  -6  -7   8      128.84      129.46     21.26 o
  -5  -7   8      235.50      238.93     13.99 o
  -4  -7   8      324.62      297.27     13.28 o
  -3  -7   8       58.50       55.31      9.38 o
  -2  -7   8     3794.67     3565.10     77.74 o
  -1  -7   8      951.35      913.85     26.78 o
   0  -7   8     4252.17     4111.28     82.99 o
   1  -7   8     2050.61     1969.11     37.52 o
   2  -7   8      205.25      216.71     10.52 o
   3  -7   8       54.80       56.81      9.75 o
   4  -7   8       23.19       16.40      9.60 o
   5  -7   8       88.41       73.33     15.19 o
   6  -7   8      456.07      446.80     23.51 o
   7  -7   8      105.35      116.39     30.06 o
   8  -7   8     1487.88     1570.20     79.51 o
  -9  -6   8      132.31      126.63     51.44 o
  -8  -6   8      491.91      499.77     30.20 o
  -7  -6   8      355.30      327.95     20.35 o
  -6  -6   8        2.38       -2.69      8.99 o
  -5  -6   8      865.88      834.53     24.64 o
  -4  -6   8     3235.50     3078.17     65.48 o
  -3  -6   8      213.24      180.31     11.91 o
  -2  -6   8     3941.37     3670.28     66.53 o
  -1  -6   8     2872.47     2683.84     57.53 o
   0  -6   8       27.29       26.24      5.69 o
   1  -6   8      628.55      622.35     13.78 o
   2  -6   8      109.35       96.53      6.28 o
   3  -6   8      358.06      373.53     13.29 o
   4  -6   8       51.89       30.44      9.87 o
   5  -6   8      219.44      185.65     15.91 o
   6  -6   8     1982.84     2001.54     65.40 o
   7  -6   8      445.56      450.62     26.45 o
   8  -6   8      686.65      650.86     26.88 o
   9  -6   8     1151.35     1231.04    118.64 o
 -10  -5   8      164.47      167.62     33.89 o
  -9  -5   8       97.44       78.88     18.17 o
  -8  -5   8       88.39       86.31     16.67 o
  -7  -5   8       18.33       15.17      9.99 o
  -6  -5   8     1424.27     1382.05     34.49 o
  -5  -5   8     1994.82     1993.14     40.40 o
  -4  -5   8     4890.15     4657.83     74.69 o
  -3  -5   8     1278.77     1197.15     31.42 o
  -2  -5   8     2468.21     2356.59     38.97 o
  -1  -5   8      697.50      612.37     15.36 o
   0  -5   8        5.06        7.12      4.27 o
   1  -5   8      207.94      205.11      8.80 o
   2  -5   8      704.81      677.10     13.21 o
   3  -5   8       96.55       94.98      5.53 o
   4  -5   8     3527.26     3411.58     72.22 o
   5  -5   8        0.54       -4.39      8.49 o
   6  -5   8     1989.55     1944.25     51.74 o
   7  -5   8     1004.10      964.16     33.87 o
   8  -5   8        0.01       11.35     21.44 o
   9  -5   8      604.95      653.92     43.85 o
 -10  -4   8      115.55       36.09     28.03 o
  -9  -4   8      438.23      451.16     29.45 o
  -8  -4   8      516.01      492.84     19.73 o
  -7  -4   8        1.07        6.96      6.14 o
  -6  -4   8     2514.24     2552.53     52.11 o
  -5  -4   8     2773.29     2812.39     47.64 o
  -4  -4   8      456.13      415.64     11.93 o
  -3  -4   8     4008.98     3700.51     78.54 o
  -2  -4   8      648.98      595.13     14.37 o
  -1  -4   8     1298.07     1221.32     24.65 o
   0  -4   8       32.14       23.69      4.02 o
   1  -4   8       22.98       16.10      2.26 o
   2  -4   8     1714.84     1712.60     32.15 o
   3  -4   8     1562.93     1613.88     31.86 o
   4  -4   8     4510.24     4361.05    101.60 o
   5  -4   8     4338.08     4061.65     97.23 o
   6  -4   8        0.34       13.89      8.30 o
   7  -4   8      830.77      805.36     29.99 o
   8  -4   8      176.37      131.02     17.84 o
   9  -4   8        0.39       -1.66     21.75 o
 -11  -3   8       79.25      112.99     34.11 o
 -10  -3   8      154.47      140.92     17.04 o
  -9  -3   8      148.97      107.55     16.18 o
  -8  -3   8     1730.73     1807.74     53.67 o
  -7  -3   8     1937.61     1958.86     45.05 o
  -6  -3   8     1432.74     1382.69     28.75 o
  -5  -3   8     1272.50     1339.98     26.70 o
  -4  -3   8      337.48      301.18      7.47 o
  -3  -3   8     1299.70     1340.42     23.96 o
  -2  -3   8       99.22      100.26      5.08 o
  -1  -3   8      129.17      105.16      4.84 o
   0  -3   8      700.90      691.29     11.69 o
   1  -3   8       52.94       42.52      2.85 o
   2  -3   8     1974.41     1893.92     35.96 o
   3  -3   8     4497.02     4475.34     88.95 o
   4  -3   8      351.92      300.88     16.04 o
   5  -3   8     6837.83     6736.07    142.28 o
   6  -3   8        2.94       -1.61      8.71 o
   7  -3   8      361.89      322.97     16.63 o
   8  -3   8       23.31       -4.55     13.04 o
   9  -3   8        5.80        6.69     15.67 o
 -11  -2   8      160.59      198.74     38.85 o
 -10  -2   8      262.89      225.15     26.77 o
  -9  -2   8      328.99      321.75     24.10 o
  -8  -2   8     1122.58     1085.01     29.14 o
  -7  -2   8     2897.18     2910.52     55.18 o
  -6  -2   8      659.13      626.07     18.19 o
  -5  -2   8     1670.94     1576.35     36.64 o
  -4  -2   8     1859.09     1843.48     36.96 o
  -3  -2   8       48.73       49.09      2.89 o
  -2  -2   8      473.30      468.64      9.45 o
  -1  -2   8       51.26       43.97      3.19 o
   0  -2   8     4181.69     4026.07     68.52 o
   1  -2   8     2012.31     1921.29     27.72 o
   2  -2   8     3327.77     3474.50     55.96 o
   3  -2   8     5146.93     5301.76    106.39 o
   4  -2   8      559.88      539.34     11.30 o
   5  -2   8      552.44      536.19     19.67 o
   6  -2   8      659.11      620.46     20.27 o
   7  -2   8       26.79        5.23      9.05 o
   8  -2   8      562.28      593.83     39.91 o
   9  -2   8       17.63       20.83     17.26 o
  10  -2   8      249.89      148.45     72.15 o
 -11  -1   8       43.20       30.98     22.30 o
 -10  -1   8      587.01      609.87     60.72 o
  -9  -1   8      609.33      637.32     29.76 o
  -8  -1   8      222.97      182.46     14.25 o
  -7  -1   8     1896.66     1786.71     41.34 o
  -6  -1   8       78.05       75.43      6.26 o
  -5  -1   8     1698.47     1739.56     47.14 o
  -4  -1   8      992.57     1030.78     19.68 o
  -3  -1   8      140.41      172.46      5.43 o
  -2  -1   8      357.42      363.30      7.51 o
  -1  -1   8     2237.73     2257.96     44.14 o
   0  -1   8      435.57      448.52      8.81 o
   1  -1   8     9063.26     9085.42    124.88 o
   2  -1   8      155.43      184.37      5.64 o
   3  -1   8     4448.18     4498.83    106.52 o
   4  -1   8      310.77      333.95      8.57 o
   5  -1   8      372.09      302.36     10.64 o
   6  -1   8      102.32      101.01     10.81 o
   7  -1   8      285.30      287.57     18.62 o
   8  -1   8      630.48      656.56     25.56 o
   9  -1   8      998.07     1030.47     48.83 o
  10  -1   8       61.10       -3.72     27.16 o
 -11   0   8     1440.95     1517.58     56.16 o
 -10   0   8      292.57      273.31     25.51 o
  -9   0   8     2603.84     2746.39     65.62 o
  -8   0   8      115.70       92.28     13.07 o
  -7   0   8      939.99      908.96     19.89 o
  -6   0   8      105.37       76.82      6.33 o
  -5   0   8      145.90      130.61      6.70 o
  -4   0   8     1197.62     1195.63     26.63 o
  -3   0   8     2530.61     2676.89     55.63 o
  -2   0   8      679.40      634.92     11.77 o
  -1   0   8    14952.26    15598.15    219.67 o
   0   0   8       93.73       96.20      3.46 o
   1   0   8     6736.38     7050.68    109.74 o
   2   0   8      812.72      785.13     16.66 o
   3   0   8       12.64       20.10      4.37 o
   4   0   8       64.24       47.61      4.52 o
   5   0   8       83.79       76.61      6.47 o
   6   0   8        1.10       -4.02     10.56 o
   7   0   8     1030.45     1127.95     33.89 o
   8   0   8       95.82      100.10     19.28 o
   9   0   8     2469.95     2617.99    195.26 o
  10   0   8      132.51       67.41     36.22 o
 -11   1   8      902.10     1030.83     59.43 o
 -10   1   8       18.87        9.46     14.55 o
  -9   1   8     1307.53     1389.45     32.90 o
  -8   1   8       99.03       96.71     12.16 o
  -7   1   8      614.72      624.71     18.72 o
  -6   1   8      161.40      156.55      8.01 o
  -5   1   8      128.39      125.05      9.95 o
  -4   1   8      605.34      597.07     14.66 o
  -3   1   8     7771.26     7996.57    156.22 o
  -2   1   8      772.70      849.64     26.05 o
  -1   1   8     8925.85     8965.00    162.28 o
   0   1   8      121.66      162.90      5.04 o
   1   1   8     1058.00     1169.76     22.06 o
   2   1   8      229.71      242.82      7.15 o
   3   1   8      451.32      392.26      9.98 o
   4   1   8       24.60       36.70      4.30 o
   5   1   8      303.06      320.00     11.55 o
   6   1   8     1474.34     1490.30     47.17 o
   7   1   8     3101.62     3187.84     90.78 o
   8   1   8        0.23        7.61     16.94 o
   9   1   8     1224.58     1191.69     52.00 o
 -11   2   8      432.48      437.86     36.26 o
 -10   2   8       14.81      -12.38     12.38 o
  -9   2   8      719.96      743.88     40.63 o
  -8   2   8      595.14      631.92     20.92 o
  -7   2   8      308.63      296.00     12.87 o
  -6   2   8     1364.99     1396.28     29.70 o
  -5   2   8     2348.46     2294.33     48.51 o
  -4   2   8        0.07       -1.03      3.39 o
  -3   2   8     7212.11     7592.74    163.19 o
  -2   2   8     2430.44     2574.07     54.76 o
  -1   2   8     4324.51     4569.40    105.89 o
   0   2   8     1188.50     1321.94     25.82 o
   1   2   8     1926.31     1992.28     34.75 o
   2   2   8       96.75      117.41      5.54 o
   3   2   8       97.33       87.09      5.08 o
   4   2   8       13.75       13.71      4.77 o
   5   2   8     3204.12     3428.55     66.29 o
   6   2   8      236.42      243.09     14.77 o
   7   2   8     2533.68     2620.95     43.39 o
   8   2   8     1369.67     1371.45     57.38 o
   9   2   8        7.08      -21.34     21.34 o
 -11   3   8      758.67      842.98     43.27 o
 -10   3   8      140.88      138.86     19.12 o
  -9   3   8        0.64        3.93     14.76 o
  -8   3   8       31.77       19.21      8.36 o
  -7   3   8     3948.82     3887.91     87.83 o
  -6   3   8       69.86       53.31      6.00 o
  -5   3   8     6106.68     5959.38    138.08 o
  -4   3   8      241.28      228.97      6.37 o
  -3   3   8     2052.56     2051.92     51.98 o
  -2   3   8       21.37       24.34      5.12 o
  -1   3   8        2.13        0.41      3.69 o
   0   3   8      302.09      292.97     10.01 o
   1   3   8      410.22      460.71     11.69 o
   2   3   8      188.08      175.94     12.72 o
   3   3   8     2003.76     1998.01     47.85 o
   4   3   8      120.25      108.89      7.44 o
   5   3   8     2523.60     2623.01     57.04 o
   6   3   8     1051.83     1087.28     30.41 o
   7   3   8      301.85      296.77     19.93 o
   8   3   8      197.33      226.99     21.94 o
   9   3   8       42.12      -18.57     23.91 o
 -11   4   8      108.21       84.17     26.42 o
 -10   4   8      532.11      587.29     30.41 o
  -9   4   8      388.56      375.46     22.08 o
  -8   4   8        8.31       -4.40      9.63 o
  -7   4   8     2919.56     2976.83     66.54 o
  -6   4   8      932.73      906.74     23.64 o
  -5   4   8     1892.42     1835.98     42.66 o
  -4   4   8      551.71      499.50     15.58 o
  -3   4   8     1159.10     1151.97     23.61 o
  -2   4   8       82.49       56.55      4.33 o
  -1   4   8      122.22      114.98      6.31 o
   0   4   8       24.20       26.72      5.81 o
   1   4   8     4467.71     4436.69    135.20 o
   2   4   8       12.36       11.64      7.17 o
   3   4   8     5692.96     5743.81    113.31 o
   4   4   8      868.10      855.49     26.11 o
   5   4   8     1421.27     1386.22     36.37 o
   6   4   8     1096.23     1119.04     33.21 o
   7   4   8       78.36       90.90     13.06 o
   8   4   8       84.14       70.92     22.14 o
   9   4   8      110.54      103.11     30.94 o
 -10   5   8       52.93       32.68     17.51 o
  -9   5   8     1022.32     1057.27     39.13 o
  -8   5   8       44.20       20.86      9.65 o
  -7   5   8      568.48      547.97     22.37 o
  -6   5   8      850.06      853.88     26.91 o
  -5   5   8     1578.07     1582.07     33.96 o
  -4   5   8     2601.45     2632.78     65.99 o
  -3   5   8      269.69      268.89      9.06 o
  -2   5   8     2049.14     1981.43     48.97 o
  -1   5   8      134.10      141.86      9.97 o
   0   5   8       28.83       38.25      7.04 o
   1   5   8     2823.74     2702.67     74.93 o
   2   5   8     1728.90     1694.41     49.79 o
   3   5   8     3773.27     3687.05     94.67 o
   4   5   8     2587.63     2675.16     74.08 o
   5   5   8     1270.29     1350.19     32.05 o
   6   5   8      199.81      177.19     14.31 o
   7   5   8       23.84       15.54     18.64 o
   8   5   8       38.92       45.51     21.18 o
 -10   6   8      192.93      140.16     29.44 o
  -9   6   8     1081.88     1254.19     41.02 o
  -8   6   8      503.88      461.32     20.01 o
  -7   6   8     1024.96     1030.28     51.63 o
  -6   6   8       54.42       47.88     10.60 o
  -5   6   8      390.15      353.82     12.61 o
  -4   6   8      142.40      152.52      8.07 o
  -3   6   8      909.31      903.30     20.56 o
  -2   6   8       48.03       34.30      5.78 o
  -1   6   8     4295.35     4120.57    102.11 o
   0   6   8     2187.02     2085.76     65.75 o
   1   6   8     1258.13     1169.91     45.78 o
   2   6   8     4191.27     4306.16    105.07 o
   3   6   8      203.82      183.23     17.23 o
   4   6   8     1118.03     1163.85     42.04 o
   5   6   8       18.33       25.39     14.33 o
   6   6   8       46.72       45.10     14.86 o
   7   6   8       60.80       72.25     29.05 o
   8   6   8       66.60        8.34     19.25 o
 -10   7   8      127.16       75.78     52.50 o
  -9   7   8       12.37       -3.32     14.53 o
  -8   7   8      382.93      399.36     40.40 o
  -7   7   8      176.83      203.95     15.31 o
  -6   7   8      575.56      582.21     22.68 o
  -5   7   8       39.95       21.55      7.68 o
  -4   7   8       82.60       69.51      6.50 o
  -3   7   8      372.35      366.79     15.30 o
  -2   7   8      458.47      430.01     15.63 o
  -1   7   8     1571.08     1610.44     40.69 o
   0   7   8     1263.72     1222.77     29.61 o
   1   7   8      878.54      895.49     38.48 o
   2   7   8      524.08      514.23     29.25 o
   3   7   8        0.27        6.77     11.38 o
   4   7   8        0.66       15.69     12.01 o
   5   7   8      242.87      277.10     23.16 o
   6   7   8       45.71       42.37     17.14 o
   7   7   8      438.89      468.50     63.06 o
  -9   8   8      127.28       91.08     18.62 o
  -8   8   8      198.38      144.26     27.14 o
  -7   8   8        4.69        3.05     15.07 o
  -6   8   8      616.02      601.87     28.30 o
  -5   8   8      665.20      666.95     25.47 o
  -4   8   8      293.05      270.92     13.84 o
  -3   8   8     1264.01     1247.60     28.97 o
  -2   8   8     3278.00     3406.75     71.63 o
  -1   8   8      503.27      467.37     19.03 o
   0   8   8     4058.21     4182.30    100.78 o
   1   8   8        7.76        6.19     10.81 o
   2   8   8      588.46      603.66     24.88 o
   3   8   8      159.69      174.13     17.05 o
   4   8   8       45.57       12.00     14.79 o
   5   8   8      518.62      585.77     25.38 o
   6   8   8      859.77      965.71     61.39 o
  -8   9   8      384.74      402.23     39.47 o
  -7   9   8      135.35      151.81     44.45 o
  -6   9   8      166.58      125.81     17.54 o
  -5   9   8      660.15      634.26     30.60 o
  -4   9   8     1853.02     1947.56     56.08 o
  -3   9   8      637.91      598.44     24.11 o
  -2   9   8     1250.03     1304.52     37.39 o
  -1   9   8      148.15      146.89     14.85 o
   0   9   8      245.24      211.39     17.13 o
   1   9   8       49.01       44.89     15.36 o
   2   9   8       55.03       20.54     14.72 o
   3   9   8      133.34      108.48     18.90 o
   4   9   8      510.36      485.89     32.57 o
   5   9   8      324.22      352.34     28.40 o
  -7  10   8      665.20      735.24     44.05 o
  -6  10   8      810.35      811.06     72.00 o
  -5  10   8       51.27        1.35     17.35 o
  -4  10   8     1473.39     1419.47     44.19 o
  -3  10   8       17.14       16.11     15.36 o
  -2  10   8      596.81      630.72     26.96 o
  -1  10   8       25.04       14.68     13.87 o
   0  10   8      144.17      121.72     15.53 o
   1  10   8        2.74       -7.13     14.57 o
   2  10   8       74.04       46.45     18.79 o
   3  10   8      249.87      235.07     33.57 o
   4  10   8     1188.21     1342.45     70.92 o
  -6  11   8      489.66      414.92     58.60 o
  -5  11   8        0.02        4.86     31.72 o
  -4  11   8      205.38      241.54     35.04 o
  -3  11   8        7.29        6.51     16.85 o
  -2  11   8      335.01      321.63     29.29 o
  -1  11   8      124.72      104.59     16.91 o
   0  11   8        1.02       12.71     16.60 o
   1  11   8      139.12       94.16     25.35 o
   2  11   8      393.75      399.80     32.97 o
  -3  12   8       13.13      -13.70     29.99 o
  -2  12   8        2.10       12.24     22.15 o
  -1  12   8      473.89      432.02     83.04 o
  -3 -11   9     1087.03     1241.59     80.12 o
  -2 -11   9       38.87       70.13     28.48 o
  -1 -11   9      126.20      141.96     43.00 o
   0 -11   9       23.44       18.55     17.41 o
   1 -11   9       72.14       14.72     24.80 o
   2 -11   9      147.93      152.68     26.63 o
   3 -11   9      508.39      562.81     50.69 o
   4 -11   9      762.57      946.97    136.35 o
  -5 -10   9     1192.35     1222.53     53.26 o
  -4 -10   9      228.81      205.96     25.93 o
  -3 -10   9      158.62      143.19     15.29 o
  -2 -10   9       76.63       70.43     16.62 o
  -1 -10   9       22.74       -5.26     14.70 o
   0 -10   9       87.03       81.09     15.73 o
   1 -10   9      214.63      219.68     19.87 o
   2 -10   9      170.65      199.51     24.75 o
   3 -10   9     1917.33     2130.62     72.94 o
   4 -10   9      152.44      148.63     28.03 o
   5 -10   9     2304.34     2581.58     76.74 o
  -6  -9   9        3.82       -5.00     37.38 o
  -5  -9   9      568.96      602.35     32.40 o
  -4  -9   9       43.55       46.72     15.75 o
  -3  -9   9        6.61      -11.85     11.91 o
  -2  -9   9       17.41       27.69      9.94 o
  -1  -9   9      468.48      460.38     20.94 o
   0  -9   9      679.55      641.12     25.06 o
   1  -9   9     2703.52     2866.14     62.79 o
   2  -9   9       35.26       32.92     13.77 o
   3  -9   9     1623.93     1648.62     56.81 o
   4  -9   9     1055.29     1150.99     41.92 o
   5  -9   9       31.30       29.71     15.83 o
   6  -9   9      486.99      537.08     30.10 o
  -7  -8   9      926.86      996.69     60.72 o
  -6  -8   9      177.17      145.09     25.49 o
  -5  -8   9      414.11      405.54     22.64 o
  -4  -8   9       24.80       17.20     10.65 o
  -3  -8   9       15.59        7.23      9.09 o
  -2  -8   9      625.30      583.30     20.50 o
  -1  -8   9     3199.42     3113.56     60.51 o
   0  -8   9      477.91      459.26     17.38 o
   1  -8   9     5027.09     5252.95    108.14 o
   2  -8   9        0.43       -3.74      7.21 o
   3  -8   9      799.89      807.88     32.91 o
   4  -8   9      167.58      203.09     14.73 o
   5  -8   9      489.99      506.62     23.34 o
   6  -8   9       14.80       -8.66     25.06 o
   7  -8   9      286.85      218.99     21.00 o
  -8  -7   9       10.10      -18.91     35.93 o
  -7  -7   9      345.09      398.86     25.40 o
  -6  -7   9        9.16       -1.46     29.09 o
  -5  -7   9       48.79       29.83      7.91 o
  -4  -7   9      349.37      341.01     16.94 o
  -3  -7   9      908.75      882.99     22.57 o
  -2  -7   9       79.36       57.70      8.40 o
  -1  -7   9     5591.67     5335.59    110.74 o
   0  -7   9     1858.51     1772.61     36.69 o
   1  -7   9     1465.01     1476.53     28.67 o
   2  -7   9     1371.81     1359.24     34.66 o
   3  -7   9       90.35       91.10     12.03 o
   4  -7   9        5.48       -3.95     11.46 o
   5  -7   9      184.10      176.21     21.95 o
   6  -7   9       29.99       19.45     16.72 o
   7  -7   9      867.14      889.80     40.34 o
   8  -7   9        1.83       -7.69     26.78 o
  -9  -6   9      678.46      728.64     58.34 o
  -8  -6   9       39.09       42.73     15.36 o
  -7  -6   9      289.45      291.21     20.45 o
  -6  -6   9       15.53       12.58      8.40 o
  -5  -6   9      771.71      730.86     25.21 o
  -4  -6   9      196.15      181.56     12.91 o
  -3  -6   9     5118.20     4777.56    106.54 o
  -2  -6   9      112.79       91.52      7.51 o
  -1  -6   9     2065.48     1872.41     41.19 o
   0  -6   9      327.22      299.48     12.66 o
   1  -6   9      141.65      140.23      8.30 o
   2  -6   9        9.61       17.09      5.93 o
   3  -6   9      286.35      321.48     13.11 o
   4  -6   9        0.65        2.91     10.62 o
   5  -6   9      209.70      201.73     16.29 o
   6  -6   9       45.99       26.97     22.61 o
   7  -6   9      938.92     1019.80     40.32 o
   8  -6   9      518.34      567.10     32.21 o
 -10  -5   9       81.02      138.25     50.06 o
  -9  -5   9      165.31      179.00     21.25 o
  -8  -5   9      398.37      376.36     26.96 o
  -7  -5   9      296.38      252.94     12.78 o
  -6  -5   9      600.00      600.92     17.54 o
  -5  -5   9     2990.24     2872.97     53.86 o
  -4  -5   9     1082.19     1017.06     23.77 o
  -3  -5   9     4372.68     4136.35     68.18 o
  -2  -5   9     3369.61     3099.72     48.28 o
  -1  -5   9      753.38      675.80     16.47 o
   0  -5   9      249.56      268.54      9.66 o
   1  -5   9      230.16      219.75      7.51 o
   2  -5   9       94.68       93.94      5.31 o
   3  -5   9      784.00      765.61     19.55 o
   4  -5   9        0.08        6.86      8.89 o
   5  -5   9     2849.26     2746.45     87.06 o
   6  -5   9      655.51      623.48     28.30 o
   7  -5   9     1062.30     1045.78     43.77 o
   8  -5   9     1075.64     1079.66     44.09 o
   9  -5   9       58.87       46.90     25.35 o
 -10  -4   9      130.69      105.32     25.77 o
  -9  -4   9        0.16       -7.50     15.25 o
  -8  -4   9      674.53      697.52     27.48 o
  -7  -4   9     1627.29     1660.21     41.34 o
  -6  -4   9        3.58        9.11      7.01 o
  -5  -4   9     3431.87     3327.47     55.84 o
  -4  -4   9     1276.02     1228.76     21.81 o
  -3  -4   9      686.18      655.34     20.42 o
  -2  -4   9     1826.46     1753.99     36.15 o
  -1  -4   9        1.30        3.00      4.03 o
   0  -4   9      370.75      350.03      9.08 o
   1  -4   9      280.08      289.97      7.33 o
   2  -4   9       75.68       73.51      5.04 o
   3  -4   9     1157.98     1133.14     38.25 o
   4  -4   9      625.50      556.28     20.94 o
   5  -4   9     2917.11     2963.50     61.72 o
   6  -4   9     1410.50     1360.91     41.42 o
   7  -4   9      488.79      447.28     24.68 o
   8  -4   9      620.94      595.03     22.16 o
   9  -4   9      322.25      328.58     64.97 o
 -10  -3   9      115.24      106.71     17.75 o
  -9  -3   9      551.69      538.60     24.56 o
  -8  -3   9      279.38      265.04     19.14 o
  -7  -3   9     2962.56     2948.55     72.23 o
  -6  -3   9     3829.62     3821.86     72.72 o
  -5  -3   9     2989.26     2985.94     59.74 o
  -4  -3   9     1618.51     1568.91     34.97 o
  -3  -3   9      882.56      815.05     16.77 o
  -2  -3   9       49.11       28.60      4.62 o
  -1  -3   9        2.85        5.46      3.90 o
   0  -3   9      309.07      283.75      6.81 o
   1  -3   9     2325.72     2368.17     38.44 o
   2  -3   9     1352.64     1390.08     27.50 o
   3  -3   9     4036.88     3843.26     76.70 o
   4  -3   9     1696.37     1698.09     43.89 o
   5  -3   9      450.18      409.10     19.02 o
   6  -3   9      462.86      445.83     20.39 o
   7  -3   9       37.98       23.01     11.01 o
   8  -3   9       12.41       19.00     27.16 o
   9  -3   9       75.34       46.24     74.75 o
 -11  -2   9      151.20      197.24     25.67 o
 -10  -2   9      160.02      126.27     26.20 o
  -9  -2   9      698.23      732.34     27.87 o
  -8  -2   9      682.74      635.26     29.15 o
  -7  -2   9      183.51      170.06     11.38 o
  -6  -2   9     1605.59     1624.47     37.02 o
  -5  -2   9       76.41       70.04      5.06 o
  -4  -2   9     1531.99     1579.29     30.33 o
  -3  -2   9      103.43       98.87      7.07 o
  -2  -2   9      509.70      472.37      8.94 o
  -1  -2   9       53.49       43.62      2.16 o
   0  -2   9      496.17      480.07      9.93 o
   1  -2   9     3946.80     3908.92     58.52 o
   2  -2   9     4304.84     4141.53     77.81 o
   3  -2   9     4195.98     4099.33     82.24 o
   4  -2   9     2643.35     2655.35     65.09 o
   5  -2   9      191.91      176.00      9.44 o
   6  -2   9       56.03       51.00      9.18 o
   7  -2   9      202.12      187.53     22.41 o
   8  -2   9      368.66      358.54     24.23 o
   9  -2   9      285.17      301.66     49.20 o
 -11  -1   9      576.25      562.93     42.14 o
 -10  -1   9      472.03      489.60     28.89 o
  -9  -1   9     1743.55     1798.55     44.37 o
  -8  -1   9     2525.97     2515.80     68.89 o
  -7  -1   9       55.95       51.06     10.51 o
  -6  -1   9      708.56      786.66     19.89 o
  -5  -1   9       11.19       12.93      4.63 o
  -4  -1   9      394.99      400.59     12.98 o
  -3  -1   9      826.15      850.90     16.03 o
  -2  -1   9        2.44        1.76      3.27 o
  -1  -1   9     5286.16     5197.81     90.08 o
   0  -1   9     6441.87     6646.26    108.67 o
   1  -1   9     1139.40     1140.86     22.41 o
   2  -1   9    10526.99    10501.87    200.75 o
   3  -1   9     1271.47     1278.93     29.58 o
   4  -1   9     1780.42     1721.50     40.76 o
   5  -1   9      402.04      403.61     15.30 o
   6  -1   9       16.02       10.33     11.01 o
   7  -1   9      114.02      123.47     14.33 o
   8  -1   9      516.84      556.64     35.41 o
   9  -1   9      409.74      366.27     38.02 o
 -11   0   9      543.15      549.91     37.04 o
 -10   0   9     1675.70     1795.74     58.59 o
  -9   0   9       20.29       -6.05     21.19 o
  -8   0   9     1653.91     1719.01     39.59 o
  -7   0   9       16.47       11.32      8.23 o
  -6   0   9      190.94      195.78      9.71 o
  -5   0   9      151.15      126.85      6.22 o
  -4   0   9      111.02      117.84      6.60 o
  -3   0   9     2398.64     2450.41     46.55 o
  -2   0   9     4199.84     4355.84     82.85 o
  -1   0   9     5754.64     5650.30     85.35 o
   0   0   9     4173.99     4048.36     85.16 o
   1   0   9      348.67      341.93      7.98 o
   2   0   9     1172.12     1158.94     23.96 o
   3   0   9      711.28      664.37     21.23 o
   4   0   9      117.42      111.68      6.63 o
   5   0   9      347.66      364.14     14.84 o
   6   0   9      212.70      195.17     14.75 o
   7   0   9      373.30      346.73     25.65 o
   8   0   9      431.90      444.12     25.36 o
   9   0   9       89.73       27.65     24.22 o
 -11   1   9       88.55       98.97     27.13 o
 -10   1   9      148.82      152.76     19.24 o
  -9   1   9       62.84       35.28     13.22 o
  -8   1   9       37.25       28.29     12.12 o
  -7   1   9        7.82       -7.56      7.56 o
  -6   1   9      404.12      411.13     15.44 o
  -5   1   9     1329.21     1340.13     29.16 o
  -4   1   9     1127.12     1085.83     28.08 o
  -3   1   9     1708.66     1775.49     48.31 o
  -2   1   9     9065.88     8735.72    197.48 o
  -1   1   9      258.43      246.38      7.07 o
   0   1   9     5068.05     5001.80     77.26 o
   1   1   9        0.77       -1.48      3.48 o
   2   1   9       83.99       93.93      4.80 o
   3   1   9       58.88       46.80      4.38 o
   4   1   9      142.08      135.54      6.95 o
   5   1   9     1167.33     1150.36     28.59 o
   6   1   9     2714.04     2729.36     85.80 o
   7   1   9     1035.74     1037.99     35.97 o
   8   1   9     2340.85     2284.94     91.00 o
   9   1   9       17.27       -8.65     17.90 o
 -11   2   9        0.03      -13.42     34.27 o
 -10   2   9      753.57      795.24     38.77 o
  -9   2   9      178.88      154.71     18.24 o
  -8   2   9      331.41      306.09     18.61 o
  -7   2   9      204.23      192.49     12.35 o
  -6   2   9        9.69       11.22      7.71 o
  -5   2   9     2548.09     2484.14     72.74 o
  -4   2   9     4763.87     4519.91    104.94 o
  -3   2   9       10.19       13.25      4.74 o
  -2   2   9     2851.91     2972.41     85.71 o
  -1   2   9     1090.60     1101.57     27.01 o
   0   2   9      649.02      689.29     14.72 o
   1   2   9      580.69      588.48     11.10 o
   2   2   9       60.42       62.11      4.78 o
   3   2   9       55.22       71.02      5.93 o
   4   2   9      965.94      954.69     24.63 o
   5   2   9       42.68       33.28      8.06 o
   6   2   9     3835.27     3952.44     91.17 o
   7   2   9      466.52      413.30     23.24 o
   8   2   9     2018.16     2133.60     77.05 o
   9   2   9      502.79      404.41     44.44 o
 -11   3   9       70.67       31.47     29.51 o
 -10   3   9      227.58      269.44     23.36 o
  -9   3   9      575.94      576.07     29.53 o
  -8   3   9       14.32       -1.67     14.45 o
  -7   3   9     1388.80     1383.35     33.69 o
  -6   3   9     4819.37     4573.37    117.46 o
  -5   3   9        1.50       -3.50      6.28 o
  -4   3   9     7250.35     7026.36    162.41 o
  -3   3   9     1990.53     1897.25     37.24 o
  -2   3   9     1330.74     1318.88     38.48 o
  -1   3   9       12.71       17.91      4.11 o
   0   3   9       20.07        6.83      4.01 o
   1   3   9      338.42      364.34      9.95 o
   2   3   9     1113.23     1106.11     31.00 o
   3   3   9       36.50       29.57      7.27 o
   4   3   9     4196.77     4140.43     84.28 o
   5   3   9      362.58      355.37     14.77 o
   6   3   9     1772.57     1790.66     48.87 o
   7   3   9      442.89      448.39     35.74 o
   8   3   9       66.31       83.86     19.57 o
   9   3   9        0.95      -24.10     29.99 o
 -10   4   9        4.09       19.82     18.18 o
  -9   4   9     1074.42     1083.69     46.23 o
  -8   4   9      133.58      119.07     14.13 o
  -7   4   9      322.05      268.73     16.66 o
  -6   4   9      885.01      857.38     27.88 o
  -5   4   9      488.47      453.45     17.80 o
  -4   4   9      212.99      230.31      7.79 o
  -3   4   9      176.36      162.53      9.91 o
  -2   4   9      304.41      320.72     10.10 o
  -1   4   9      396.60      425.32     14.42 o
   0   4   9        0.80        2.87      5.37 o
   1   4   9       34.86       54.95      6.03 o
   2   4   9     2248.27     2373.21     61.22 o
   3   4   9       36.34       33.24      6.56 o
   4   4   9     3731.92     3688.28     91.52 o
   5   4   9      294.12      269.89     18.80 o
   6   4   9      975.76     1008.12     33.39 o
   7   4   9      163.11      135.34     22.37 o
   8   4   9      108.06       53.42     27.64 o
 -10   5   9      222.57      198.29     27.11 o
  -9   5   9       82.09       75.79     19.59 o
  -8   5   9     3093.75     3186.28     74.24 o
  -7   5   9      113.83      105.77     16.80 o
  -6   5   9     2015.78     1963.17     53.70 o
  -5   5   9      304.53      290.84     13.48 o
  -4   5   9      264.29      245.63     10.21 o
  -3   5   9       11.69        0.78      4.28 o
  -2   5   9       46.32       57.87      5.92 o
  -1   5   9     1765.22     1638.76     43.87 o
   0   5   9     2010.32     2030.30     62.46 o
   1   5   9        4.62       13.28      7.31 o
   2   5   9     3894.08     3886.08    108.88 o
   3   5   9      694.40      699.70     27.33 o
   4   5   9      496.25      477.17     19.89 o
   5   5   9      521.86      574.81     25.72 o
   6   5   9       25.65        3.25     13.35 o
   7   5   9       26.68       26.37     21.95 o
   8   5   9       67.43       -7.03     36.86 o
 -10   6   9      580.13      563.57     36.79 o
  -9   6   9      168.97      165.86     23.29 o
  -8   6   9      940.77      950.22     43.30 o
  -7   6   9     1375.70     1405.19     42.92 o
  -6   6   9      230.08      219.56     15.49 o
  -5   6   9      237.58      256.94     14.98 o
  -4   6   9       23.58       16.01      6.80 o
  -3   6   9       22.81       19.25      5.63 o
  -2   6   9      461.46      487.17     16.83 o
  -1   6   9      420.06      466.56     17.89 o
   0   6   9     5156.53     5116.11    126.11 o
   1   6   9      822.92      790.07     29.22 o
   2   6   9     2652.00     2566.23     63.44 o
   3   6   9      719.39      628.45     28.36 o
   4   6   9       94.15       93.57     19.69 o
   5   6   9       81.90       86.46     17.13 o
   6   6   9      376.67      404.58     39.26 o
   7   6   9      103.77       23.04     25.36 o
  -9   7   9      246.52      217.03     18.88 o
  -8   7   9        5.44       21.08     16.91 o
  -7   7   9      486.14      515.89     25.60 o
  -6   7   9       14.59       19.01     12.03 o
  -5   7   9      446.28      444.28     21.91 o
  -4   7   9       20.87       27.04      7.95 o
  -3   7   9      764.32      737.53     18.65 o
  -2   7   9     2039.38     2074.15     48.40 o
  -1   7   9      708.90      696.48     24.16 o
   0   7   9     1338.58     1339.34     39.10 o
   1   7   9     1556.80     1456.29     51.35 o
   2   7   9      156.26      131.78     15.40 o
   3   7   9      196.57      191.06     17.43 o
   4   7   9       40.20       41.35     16.83 o
   5   7   9        6.55       -7.94     20.28 o
   6   7   9      293.46      318.15     26.17 o
   7   7   9       99.18       14.05     51.06 o
  -9   8   9      173.68      144.56     30.64 o
  -8   8   9       93.79       82.87     25.89 o
  -7   8   9       23.45       33.32     13.70 o
  -6   8   9        1.43      -12.10     12.10 o
  -5   8   9      198.93      193.56     35.62 o
  -4   8   9     1593.69     1610.49     43.75 o
  -3   8   9        5.90        9.90      9.03 o
  -2   8   9     3198.98     3301.51     66.91 o
  -1   8   9     1325.18     1314.15     38.96 o
   0   8   9       61.47       33.25     11.95 o
   1   8   9     1208.84     1134.04     41.10 o
   2   8   9       51.62       44.32     12.49 o
   3   8   9      556.64      539.42     33.56 o
   4   8   9      174.19      188.37     21.35 o
   5   8   9       20.24      -24.91     26.90 o
   6   8   9      430.03      398.67     77.76 o
  -8   9   9        2.21       -6.70     25.03 o
  -7   9   9      222.52      216.44     28.28 o
  -6   9   9      537.64      478.80     34.50 o
  -5   9   9       18.35        7.59     18.87 o
  -4   9   9     2310.23     2483.09     80.59 o
  -3   9   9     2320.84     2532.06     74.41 o
  -2   9   9      183.57      178.91     17.61 o
  -1   9   9      933.67      924.66     32.55 o
   0   9   9       17.89        9.20     22.90 o
   1   9   9       21.13        7.19     11.65 o
   2   9   9       10.84        6.70     16.15 o
   3   9   9       40.14       22.08     15.91 o
   4   9   9      980.71     1081.44     69.33 o
   5   9   9      519.63      529.48     75.51 o
  -7  10   9        0.62      -32.23     32.23 o
  -6  10   9      903.33      864.18     44.84 o
  -5  10   9      421.31      372.90     34.88 o
  -4  10   9      101.69       73.00     21.65 o
  -3  10   9     1097.62     1063.30     42.23 o
  -2  10   9       84.92       67.45     16.94 o
  -1  10   9      144.53      130.16     20.56 o
   0  10   9       23.28       26.00     21.52 o
   1  10   9       10.55       -5.17     16.39 o
   2  10   9      313.99      259.80     27.84 o
   3  10   9      307.99      253.44     26.07 o
  -5  11   9     1030.54     1049.62     96.37 o
  -4  11   9       55.66      -24.24     30.41 o
  -3  11   9      162.04      211.35     30.02 o
  -2  11   9       30.73        8.79     15.57 o
  -1  11   9      104.31       85.17     18.14 o
   0  11   9      220.77      242.62     45.08 o
   1  11   9        4.19       -2.98     21.69 o
   2  11   9      803.03      622.48     58.53 o
  -3 -11  10        1.14      -11.52     28.54 o
  -2 -11  10      393.47      449.20     33.75 o
  -1 -11  10       17.86       -7.46     21.63 o
   0 -11  10        0.43        3.47     36.69 o
   1 -11  10       22.75       24.48     29.18 o
   2 -11  10       82.33       47.15     33.86 o
  -5 -10  10      113.97       63.84     33.96 o
  -4 -10  10     1044.68     1053.67     82.14 o
  -3 -10  10       42.46       27.08     13.37 o
  -2 -10  10       35.88       22.07     16.64 o
  -1 -10  10      158.30      180.56     19.85 o
   0 -10  10       88.03       39.13     15.13 o
   1 -10  10      922.39      967.02     44.43 o
   2 -10  10      376.62      364.32     27.01 o
   3 -10  10      623.01      636.66     50.00 o
   4 -10  10     1291.03     1439.70     55.15 o
  -6  -9  10     1384.86     1591.65     96.22 o
  -5  -9  10      215.82      212.07     31.60 o
  -4  -9  10       59.78       25.81     16.25 o
  -3  -9  10      101.36       71.94     21.08 o
  -2  -9  10       32.71       20.98     12.33 o
  -1  -9  10      205.70      208.65     16.95 o
   0  -9  10      190.67      173.30     17.59 o
   1  -9  10      924.80      937.50     28.75 o
   2  -9  10     2316.31     2324.07     64.53 o
   3  -9  10      123.55      149.84     24.66 o
   4  -9  10     1202.53     1252.22     61.24 o
   5  -9  10      103.72       82.90     17.76 o
   6  -9  10       36.12       -7.21     48.87 o
  -7  -8  10      114.92       34.64     43.21 o
  -6  -8  10       92.32       49.77     24.78 o
  -5  -8  10      234.56      231.77     20.21 o
  -4  -8  10       54.42       41.78     12.24 o
  -3  -8  10      591.21      630.47     21.17 o
  -2  -8  10        2.01       -1.60     11.07 o
  -1  -8  10      921.33      873.25     24.49 o
   0  -8  10     1600.51     1551.92     35.45 o
   1  -8  10        1.11        0.47      9.62 o
   2  -8  10     2481.13     2542.85     59.77 o
   3  -8  10      267.80      268.22     16.40 o
   4  -8  10      482.12      480.35     26.82 o
   5  -8  10       48.28       62.22     18.58 o
   6  -8  10       18.81      -19.68     19.68 o
   7  -8  10      124.21      127.37     35.02 o
  -8  -7  10      421.20      440.68     46.29 o
  -7  -7  10       45.33       32.50     34.90 o
  -6  -7  10        2.18       22.58     19.72 o
  -5  -7  10        1.18       11.23     19.08 o
  -4  -7  10       14.48       17.17      9.09 o
  -3  -7  10     2040.59     1939.90     52.29 o
  -2  -7  10     2866.03     2698.68     56.10 o
  -1  -7  10      112.24      103.86      9.68 o
   0  -7  10     3111.20     3093.79     51.42 o
   1  -7  10      531.70      481.35     17.82 o
   2  -7  10       58.93       61.31      8.08 o
   3  -7  10      942.22      907.99     41.03 o
   4  -7  10       60.08       42.14     12.15 o
   5  -7  10      563.24      571.33     35.18 o
   6  -7  10      190.51      159.86     23.55 o
   7  -7  10      134.84       90.29     21.78 o
  -8  -6  10       81.15      144.80     32.44 o
  -7  -6  10      446.19      461.27     50.39 o
  -6  -6  10       28.86       19.04     17.67 o
  -5  -6  10      431.52      389.04     17.96 o
  -4  -6  10      867.97      806.17     23.27 o
  -3  -6  10        5.00       10.81      7.12 o
  -2  -6  10     7244.87     7043.91    114.82 o
  -1  -6  10      806.26      729.86     21.37 o
   0  -6  10     1888.33     1780.65     37.60 o
   1  -6  10      196.48      174.01     11.54 o
   2  -6  10        0.82       -6.01      6.01 o
   3  -6  10       12.05        0.53      6.76 o
   4  -6  10      968.15      980.60     34.74 o
   5  -6  10       34.05       43.01     15.04 o
   6  -6  10     1876.34     1909.94     65.07 o
   7  -6  10       13.30       13.29     20.67 o
   8  -6  10     1312.85     1445.47     56.41 o
  -9  -5  10       94.59      106.97     22.03 o
  -8  -5  10       72.11       48.37     23.34 o
  -7  -5  10      308.99      304.67     19.18 o
  -6  -5  10        1.60       13.27      7.57 o
  -5  -5  10     1226.50     1184.54     29.17 o
  -4  -5  10     2205.02     2086.19     43.64 o
  -3  -5  10      417.11      378.62     12.80 o
  -2  -5  10     1710.01     1596.78     30.85 o
  -1  -5  10     2037.37     1938.01     39.55 o
   0  -5  10      229.46      222.28      9.87 o
   1  -5  10      636.21      630.09     17.54 o
   2  -5  10        5.57        5.89      5.68 o
   3  -5  10       64.36       42.02      7.51 o
   4  -5  10     1403.10     1345.53     42.18 o
   5  -5  10       66.28       58.76     16.30 o
   6  -5  10     3024.95     3114.30     89.43 o
   7  -5  10      157.28      140.64     30.01 o
   8  -5  10      806.96      827.13     37.38 o
 -10  -4  10      231.69      196.54     34.58 o
  -9  -4  10      486.03      458.33     27.08 o
  -8  -4  10       40.58       69.53     14.70 o
  -7  -4  10      244.92      216.65     15.40 o
  -6  -4  10     2155.90     2130.81     50.67 o
  -5  -4  10       71.82       77.01      8.70 o
  -4  -4  10     4470.44     4346.85     87.07 o
  -3  -4  10     1540.50     1467.61     30.58 o
  -2  -4  10        8.30        2.87      5.18 o
  -1  -4  10      474.33      464.09     12.61 o
   0  -4  10      349.70      330.10      9.30 o
   1  -4  10      255.95      256.73      5.87 o
   2  -4  10     1733.81     1729.99     36.40 o
   3  -4  10       20.35       18.56      6.57 o
   4  -4  10     1649.86     1587.50     48.99 o
   5  -4  10      733.10      668.68     29.98 o
   6  -4  10      212.88      201.11     16.28 o
   7  -4  10     1336.61     1343.37     43.53 o
   8  -4  10       34.88       -6.62     18.15 o
 -10  -3  10        2.69       -5.84     25.73 o
  -9  -3  10      658.57      724.91     26.99 o
  -8  -3  10      890.11      879.85     26.34 o
  -7  -3  10        6.62       -2.01      9.97 o
  -6  -3  10     2571.79     2507.47     54.76 o
  -5  -3  10     3243.11     3202.00     66.21 o
  -4  -3  10       41.49       43.76      4.30 o
  -3  -3  10     1511.47     1450.52     35.91 o
  -2  -3  10       45.74       39.28      5.36 o
  -1  -3  10      303.57      261.27     10.41 o
   0  -3  10       37.38       36.97      2.99 o
   1  -3  10       13.04       10.36      2.40 o
   2  -3  10     3422.89     3401.64     52.89 o
   3  -3  10      759.72      759.53     17.51 o
   4  -3  10     1804.20     1675.73     39.14 o
   5  -3  10     1186.56     1159.28     34.08 o
   6  -3  10        2.37       22.97     13.33 o
   7  -3  10      415.61      384.76     25.34 o
   8  -3  10      527.25      554.15     36.20 o
   9  -3  10       27.82       60.73     22.61 o
 -10  -2  10      652.61      696.45     38.80 o
  -9  -2  10      155.07      160.13     20.93 o
  -8  -2  10     2419.15     2368.74     65.55 o
  -7  -2  10      360.60      327.69     18.25 o
  -6  -2  10      787.50      728.41     23.45 o
  -5  -2  10     1335.20     1227.22     27.80 o
  -4  -2  10      510.57      500.38     15.89 o
  -3  -2  10       22.63       21.18      3.63 o
  -2  -2  10      376.31      365.20      8.15 o
  -1  -2  10      520.51      499.81     11.81 o
   0  -2  10     2371.76     2352.98     38.10 o
   1  -2  10       37.44       32.17      2.98 o
   2  -2  10     3487.90     3475.78     74.52 o
   3  -2  10     1803.36     1776.39     38.63 o
   4  -2  10      270.72      232.82     17.07 o
   5  -2  10      754.05      714.61     22.52 o
   6  -2  10       28.43       24.38     10.89 o
   7  -2  10        5.36       -1.23     12.51 o
   8  -2  10      364.26      357.64     25.68 o
   9  -2  10       68.89       96.73     28.48 o
 -10  -1  10     1000.26      994.13     36.32 o
  -9  -1  10      680.99      677.80     31.97 o
  -8  -1  10      807.74      747.26     33.45 o
  -7  -1  10     2557.82     2555.53     84.23 o
  -6  -1  10       29.26       37.87     12.08 o
  -5  -1  10      320.90      349.45     13.93 o
  -4  -1  10      128.11      127.13      5.74 o
  -3  -1  10      100.72      113.23      7.47 o
  -2  -1  10      668.49      682.17     17.82 o
  -1  -1  10      213.09      217.00      5.95 o
   0  -1  10     6040.06     6164.73    103.50 o
   1  -1  10     4030.04     4179.79     87.03 o
   2  -1  10      109.07      116.99      5.44 o
   3  -1  10     3146.49     3034.87     61.11 o
   4  -1  10      232.36      220.68     12.07 o
   5  -1  10      375.97      354.47     19.23 o
   6  -1  10      608.29      596.63     30.63 o
   7  -1  10        4.31       11.59     15.57 o
   8  -1  10      370.80      382.04     26.03 o
   9  -1  10      175.10      188.80     29.47 o
 -11   0  10       56.74       46.01     38.03 o
 -10   0  10      506.87      558.98     33.91 o
  -9   0  10     1059.00      996.17     32.41 o
  -8   0  10      411.69      353.78     22.94 o
  -7   0  10      658.02      671.04     28.97 o
  -6   0  10      552.91      534.33     16.61 o
  -5   0  10      393.40      399.27     14.42 o
  -4   0  10      450.67      477.54     20.17 o
  -3   0  10      595.38      594.13     18.81 o
  -2   0  10     1491.89     1532.00     28.73 o
  -1   0  10     3351.99     3314.70     61.55 o
   0   0  10      746.44      726.11     17.63 o
   1   0  10     5567.92     5447.85    112.71 o
   2   0  10       55.96       57.43      4.46 o
   3   0  10       61.54       58.52      6.78 o
   4   0  10      312.24      293.16     14.76 o
   5   0  10      263.85      267.85     15.62 o
   6   0  10       72.90       66.51      7.14 o
   7   0  10      626.91      577.80     24.88 o
   8   0  10      554.75      548.53     28.75 o
   9   0  10     1069.21      948.18     38.97 o
 -11   1  10      849.45      813.52     65.61 o
 -10   1  10       24.06       12.38     16.16 o
  -9   1  10       35.04       15.00     26.68 o
  -8   1  10      267.73      214.14     22.88 o
  -7   1  10      140.53      109.45     11.94 o
  -6   1  10      440.25      465.87     20.14 o
  -5   1  10      435.41      411.10     12.93 o
  -4   1  10     3212.63     3270.70     78.17 o
  -3   1  10       86.43       84.74      5.86 o
  -2   1  10     3034.11     2910.88     74.40 o
  -1   1  10     3947.28     4026.04     76.31 o
   0   1  10     1044.43     1027.09     24.27 o
   1   1  10     1457.22     1406.18     28.23 o
   2   1  10      853.78      890.79     20.83 o
   3   1  10      333.76      342.88     13.15 o
   4   1  10      920.62      932.75     27.23 o
   5   1  10       43.77       40.50      9.17 o
   6   1  10      844.75      835.31     31.55 o
   7   1  10     1198.68     1233.25     51.05 o
   8   1  10      307.72      262.34     26.65 o
   9   1  10     1117.40      857.97    104.06 o
 -11   2  10      486.58      446.12     77.02 o
 -10   2  10       79.33       60.71     19.76 o
  -9   2  10      816.90      830.54     37.91 o
  -8   2  10      115.07      127.53     18.62 o
  -7   2  10      640.01      654.70     20.69 o
  -6   2  10     1092.00     1075.56     34.05 o
  -5   2  10      185.98      178.36      9.31 o
  -4   2  10     2067.63     1925.55     48.11 o
  -3   2  10     5616.50     5195.95    106.61 o
  -2   2  10      206.27      176.26      9.31 o
  -1   2  10     2175.10     2103.26     43.80 o
   0   2  10      779.17      767.61     18.05 o
   1   2  10       64.95       50.92      4.40 o
   2   2  10      668.00      656.22     15.18 o
   3   2  10       34.69       34.38      7.09 o
   4   2  10     2124.68     2145.15     45.93 o
   5   2  10     2263.71     2277.29     61.96 o
   6   2  10      114.66       74.48     15.29 o
   7   2  10     1475.19     1522.64     45.94 o
   8   2  10      446.05      418.44     30.16 o
 -10   3  10      263.74      278.87     38.50 o
  -9   3  10       64.03       17.82     16.33 o
  -8   3  10      880.06      933.76     37.83 o
  -7   3  10       20.18        8.34      9.59 o
  -6   3  10     1359.39     1331.83     41.02 o
  -5   3  10     4333.61     4171.57     90.77 o
  -4   3  10        4.88       10.94      6.47 o
  -3   3  10     4825.49     4587.72    118.74 o
  -2   3  10     1698.76     1547.39     33.29 o
  -1   3  10     1128.32     1151.92     35.43 o
   0   3  10        5.39        4.21      4.20 o
   1   3  10        2.32        2.39      4.61 o
   2   3  10      236.77      260.88      9.92 o
   3   3  10     1368.52     1307.58     33.17 o
   4   3  10      921.24      916.31     25.13 o
   5   3  10     4238.52     4513.57    115.45 o
   6   3  10       30.78       23.15     13.62 o
   7   3  10      427.79      364.06     27.03 o
   8   3  10      116.72      112.23     19.94 o
 -10   4  10      163.70      181.72     28.99 o
  -9   4  10        0.06       -8.41     13.93 o
  -8   4  10      577.59      599.46     22.05 o
  -7   4  10      420.65      402.00     18.71 o
  -6   4  10      332.87      316.08     14.00 o
  -5   4  10      758.28      698.51     23.10 o
  -4   4  10     1053.86     1068.70     24.68 o
  -3   4  10       94.53       64.40      8.37 o
  -2   4  10     1653.00     1647.21     37.03 o
  -1   4  10      503.47      472.52     17.80 o
   0   4  10      650.20      726.77     25.68 o
   1   4  10       99.72      141.25     10.79 o
   2   4  10      747.12      725.64     24.27 o
   3   4  10     1777.39     1831.69     47.23 o
   4   4  10       53.09       36.72     10.46 o
   5   4  10      926.91      978.90     31.05 o
   6   4  10      746.67      760.22     38.46 o
   7   4  10       69.54       62.12     24.61 o
   8   4  10      100.35       29.48     30.42 o
 -10   5  10      500.90      484.24     40.68 o
  -9   5  10       61.85       59.81     17.38 o
  -8   5  10      354.28      371.07     21.54 o
  -7   5  10     2395.10     2351.39     62.72 o
  -6   5  10      450.24      436.07     16.03 o
  -5   5  10     1030.22      989.36     31.98 o
  -4   5  10     1301.76     1293.94     34.13 o
  -3   5  10       76.10       50.42      7.95 o
  -2   5  10      287.31      327.67     14.61 o
  -1   5  10      205.82      197.51      8.88 o
   0   5  10      971.61     1015.70     39.27 o
   1   5  10     1666.25     1730.64     44.15 o
   2   5  10       83.88       62.25     10.02 o
   3   5  10     2386.30     2340.13     62.69 o
   4   5  10     1591.56     1540.45     42.83 o
   5   5  10       70.60       54.40     19.86 o
   6   5  10      999.39      997.28     69.43 o
   7   5  10       71.33       86.88     31.38 o
  -9   6  10      931.05      937.79     60.63 o
  -8   6  10        1.31       10.42     22.89 o
  -7   6  10      304.98      290.32     21.98 o
  -6   6  10     1279.90     1324.67     41.28 o
  -5   6  10      333.27      298.08     18.60 o
  -4   6  10      347.92      303.86     15.48 o
  -3   6  10      433.10      404.88     15.13 o
  -2   6  10      542.81      507.05     16.74 o
  -1   6  10     1328.04     1294.16     41.54 o
   0   6  10       64.37       58.03     12.92 o
   1   6  10     3064.11     3122.72     90.37 o
   2   6  10     1203.69     1169.79     36.14 o
   3   6  10      250.07      251.76     20.04 o
   4   6  10      513.80      478.86     27.72 o
   5   6  10      197.60      168.06     22.92 o
   6   6  10       11.57       -0.20     18.31 o
   7   6  10      217.50      153.25     43.46 o
  -9   7  10      585.49      502.39     43.53 o
  -8   7  10      351.87      386.15     39.48 o
  -7   7  10       24.40       35.23     14.74 o
  -6   7  10        8.42       10.74     12.68 o
  -5   7  10      109.10       98.40     12.86 o
  -4   7  10      145.66      151.10     14.49 o
  -3   7  10      109.95       84.81     14.89 o
  -2   7  10     1378.00     1421.85     42.16 o
  -1   7  10     1430.87     1429.08     36.45 o
   0   7  10      109.80       94.45     13.56 o
   1   7  10      438.97      422.62     25.54 o
   2   7  10     1410.71     1418.85     54.87 o
   3   7  10      176.40      148.82     15.28 o
   4   7  10      214.45      205.90     21.18 o
   5   7  10       89.25       48.55     22.24 o
   6   7  10       93.96       16.21     23.14 o
  -8   8  10      623.83      545.28     38.38 o
  -7   8  10       20.13       36.44     18.53 o
  -6   8  10      233.06      211.52     25.93 o
  -5   8  10       10.18       10.56     15.89 o
  -4   8  10      251.36      216.08     17.03 o
  -3   8  10      643.23      646.61     24.25 o
  -2   8  10      294.44      283.18     15.34 o
  -1   8  10      958.28      949.29     30.65 o
   0   8  10     1567.46     1595.15     43.36 o
   1   8  10        0.19       -4.83     10.25 o
   2   8  10       60.73       39.45     15.62 o
   3   8  10      105.62       91.35     19.75 o
   4   8  10        2.28      -20.03     21.64 o
   5   8  10      300.50      326.97     57.29 o
  -7   9  10      251.54      261.82     24.88 o
  -6   9  10      769.57      761.85     47.93 o
  -5   9  10      721.16      744.67     39.40 o
  -4   9  10       58.64       27.59     30.25 o
  -3   9  10     1012.66     1010.99     33.62 o
  -2   9  10     1445.74     1464.75     62.74 o
  -1   9  10       15.16        7.06     12.19 o
   0   9  10      536.25      499.27     32.21 o
   1   9  10      170.23      134.51     16.89 o
   2   9  10      101.93       84.10     29.85 o
   3   9  10      143.10       85.81     22.54 o
   4   9  10        6.49       34.27     39.66 o
  -6  10  10       24.22       21.46     28.87 o
  -5  10  10     1060.60     1029.50     50.20 o
  -4  10  10      179.96      141.48     26.65 o
  -3  10  10       11.59       -3.77     19.61 o
  -2  10  10      265.20      233.28     23.67 o
  -1  10  10      576.86      517.86     31.63 o
   0  10  10       11.31      -19.23     19.23 o
   1  10  10      345.72      326.88     41.44 o
   2  10  10      210.28      178.82     45.30 o
   3  10  10      680.06      653.80     48.37 o
  -4  11  10      886.66      790.08     61.22 o
  -3  11  10        0.12      -11.55     24.27 o
  -2  11  10      170.94      172.77     21.46 o
  -1  11  10       47.51       25.36     24.18 o
   0  11  10       48.07       26.58     46.08 o
   0 -11  11      830.19      823.74     47.21 o
  -4 -10  11        0.80        1.22     24.03 o
  -3 -10  11      760.95      768.19     36.21 o
  -2 -10  11      468.76      513.93     34.84 o
  -1 -10  11        9.54       34.84     19.12 o
   0 -10  11      210.96      175.73     21.44 o
   1 -10  11       11.25      -10.75     22.66 o
   2 -10  11      875.07      939.31     43.24 o
   3 -10  11      394.00      450.14     61.79 o
  -5  -9  11      501.07      475.87     31.95 o
  -4  -9  11      709.24      708.94     34.94 o
  -3  -9  11      121.09      105.59     26.09 o
  -2  -9  11      215.43      202.30     17.56 o
  -1  -9  11       75.64       40.85     14.39 o
   0  -9  11       36.75       23.25     13.43 o
   1  -9  11      381.15      314.15     23.46 o
   2  -9  11      244.11      288.65     32.50 o
   3  -9  11     1396.44     1543.97     68.55 o
   4  -9  11       18.53        7.20     33.26 o
   5  -9  11      112.60       81.58     39.94 o
  -7  -8  11      817.76      794.14     58.48 o
  -6  -8  11      193.97      230.49     24.53 o
  -5  -8  11      187.91      193.76     27.80 o
  -4  -8  11      280.42      240.62     15.37 o
  -3  -8  11       89.28       68.29     13.09 o
  -2  -8  11      572.20      546.95     20.24 o
  -1  -8  11        0.45       -8.54      8.54 o
   0  -8  11     1103.32     1109.33     32.50 o
   1  -8  11     1304.29     1317.46     40.68 o
   2  -8  11       25.47       30.26     19.56 o
   3  -8  11      642.91      693.89     46.56 o
   4  -8  11      911.58     1029.37     51.84 o
   5  -8  11       34.34       43.45     15.83 o
   6  -8  11      388.25      409.96     31.16 o
  -7  -7  11      682.37      629.64     38.96 o
  -6  -7  11     1510.84     1663.30     65.62 o
  -5  -7  11      352.85      302.26     23.44 o
  -4  -7  11      510.42      486.60     22.61 o
  -3  -7  11       47.17       20.39      9.11 o
  -2  -7  11      302.54      252.45     14.11 o
  -1  -7  11      595.29      567.97     18.01 o
   0  -7  11      177.53      159.17     11.62 o
   1  -7  11     2095.21     2094.27     52.79 o
   2  -7  11      597.00      546.46     34.76 o
   3  -7  11      130.74      104.97     14.19 o
   4  -7  11      687.34      693.47     40.60 o
   5  -7  11      164.31      166.25     19.54 o
   6  -7  11      224.31      232.11     26.91 o
   7  -7  11      370.14      410.83     51.69 o
  -8  -6  11      543.54      539.02     50.40 o
  -7  -6  11        3.16       36.21     41.29 o
  -6  -6  11      461.74      429.83     23.08 o
  -5  -6  11        6.16        7.75     10.61 o
  -4  -6  11     1122.35     1067.35     29.29 o
  -3  -6  11      317.28      286.76     18.01 o
  -2  -6  11      122.40      117.32      9.39 o
  -1  -6  11     1613.05     1576.61     33.76 o
   0  -6  11      712.72      652.78     22.21 o
   1  -6  11      595.78      596.83     20.06 o
   2  -6  11      848.62      924.79     28.40 o
   3  -6  11        7.49       17.25      8.41 o
   4  -6  11      161.26      167.89     16.35 o
   5  -6  11      182.98      230.42     17.57 o
   6  -6  11      364.59      371.66     28.99 o
   7  -6  11      952.23     1009.19     45.73 o
  -9  -5  11       50.76       19.71     27.08 o
  -8  -5  11      385.98      380.05     35.98 o
  -7  -5  11       40.75       22.03     21.77 o
  -6  -5  11      442.70      441.74     23.44 o
  -5  -5  11      256.27      236.80     14.68 o
  -4  -5  11     1250.32     1227.55     30.16 o
  -3  -5  11      944.85      869.51     22.39 o
  -2  -5  11       42.78       36.38      6.72 o
  -1  -5  11      304.93      275.27     14.23 o
   0  -5  11     1629.53     1560.45     33.51 o
   1  -5  11      603.24      625.89     17.80 o
   2  -5  11     1093.91     1056.00     29.85 o
   3  -5  11      517.30      480.32     20.89 o
   4  -5  11      710.10      700.90     36.87 o
   5  -5  11      128.11      144.07     18.73 o
   6  -5  11       66.20       31.16     17.19 o
   7  -5  11      471.96      523.88     41.39 o
   8  -5  11      551.78      549.29     51.72 o
  -9  -4  11       43.39       54.41     19.55 o
  -8  -4  11      752.26      772.38     35.56 o
  -7  -4  11        0.91       -5.20     10.26 o
  -6  -4  11      783.85      760.47     22.23 o
  -5  -4  11     1756.37     1698.14     34.67 o
  -4  -4  11     1033.71      970.25     25.35 o
  -3  -4  11     4236.06     4105.42     69.44 o
  -2  -4  11     5131.08     4946.19     87.09 o
  -1  -4  11      370.65      337.99     11.14 o
   0  -4  11     1534.88     1485.72     29.57 o
   1  -4  11      257.48      253.75      8.55 o
   2  -4  11      273.75      253.93     10.14 o
   3  -4  11      906.54      893.50     30.40 o
   4  -4  11       42.66       43.75      9.64 o
   5  -4  11     2198.41     2255.13     50.83 o
   6  -4  11      661.83      628.26     26.02 o
   7  -4  11      182.03      144.71     20.60 o
   8  -4  11      543.71      565.40     46.53 o
 -10  -3  11      582.01      538.86     30.31 o
  -9  -3  11      304.70      260.83     20.86 o
  -8  -3  11      962.51      996.02     40.04 o
  -7  -3  11      371.63      384.22     28.17 o
  -6  -3  11       78.57       47.70     10.73 o
  -5  -3  11      614.47      572.72     19.32 o
  -4  -3  11     2148.34     2114.01     41.16 o
  -3  -3  11      331.31      298.04     12.52 o
  -2  -3  11     3574.98     3424.38     67.67 o
  -1  -3  11     1305.05     1248.29     27.17 o
   0  -3  11      525.25      505.67     11.40 o
   1  -3  11      322.90      330.17      8.01 o
   2  -3  11       21.10        3.93      7.34 o
   3  -3  11      850.13      846.27     23.27 o
   4  -3  11      575.32      575.24     17.80 o
   5  -3  11     1498.59     1495.88     48.30 o
   6  -3  11     1260.25     1234.41     40.14 o
   7  -3  11        0.18       -1.17     15.02 o
   8  -3  11       29.86      -15.82     26.94 o
 -10  -2  11      865.36      935.60     40.82 o
  -9  -2  11      392.32      396.52     25.32 o
  -8  -2  11      101.83       75.56     16.53 o
  -7  -2  11     1222.68     1202.23     40.78 o
  -6  -2  11      622.64      602.31     23.22 o
  -5  -2  11        2.54        4.53      7.64 o
  -4  -2  11     1113.64     1073.83     28.86 o
  -3  -2  11      758.58      760.81     17.74 o
  -2  -2  11     1056.38     1045.86     17.40 o
  -1  -2  11      409.57      400.59     11.74 o
   0  -2  11     3402.97     3338.08     61.78 o
   1  -2  11     1420.35     1542.96     27.01 o
   2  -2  11       21.73       16.62      4.52 o
   3  -2  11      800.17      777.10     24.40 o
   4  -2  11     1690.83     1690.79     46.00 o
   5  -2  11      329.31      289.15     17.75 o
   6  -2  11      936.87      917.36     39.24 o
   7  -2  11      308.65      305.80     24.39 o
   8  -2  11      190.29      130.20     23.84 o
 -10  -1  11      326.73      314.77     26.81 o
  -9  -1  11      240.88      235.14     24.51 o
  -8  -1  11      513.89      508.50     23.37 o
  -7  -1  11        4.70       -6.33      7.97 o
  -6  -1  11     3036.65     3017.40     81.37 o
  -5  -1  11      815.29      792.03     22.62 o
  -4  -1  11     1592.76     1659.99     41.89 o
  -3  -1  11      501.22      463.67     13.38 o
  -2  -1  11       28.30       28.66      3.53 o
  -1  -1  11      473.28      502.85     10.53 o
   0  -1  11      760.58      780.94     21.06 o
   1  -1  11     2647.83     2747.47     53.02 o
   2  -1  11     2287.00     2315.16     52.31 o
   3  -1  11       89.34       69.16      7.88 o
   4  -1  11     1863.43     1872.36     44.55 o
   5  -1  11     1201.81     1201.30     44.61 o
   6  -1  11        2.75       -4.80      9.45 o
   7  -1  11      695.43      708.86     59.36 o
   8  -1  11        0.93       31.44     24.02 o
 -10   0  11      332.07      302.67     27.52 o
  -9   0  11      483.56      461.67     26.07 o
  -8   0  11      524.64      493.51     36.75 o
  -7   0  11      265.92      259.89     17.10 o
  -6   0  11      798.94      787.68     23.96 o
  -5   0  11      892.73      866.59     25.72 o
  -4   0  11      267.38      276.19      9.89 o
  -3   0  11     1297.72     1267.87     33.31 o
  -2   0  11       52.57       52.19      4.13 o
  -1   0  11     1959.70     2015.99     41.39 o
   0   0  11     2084.22     2245.69     40.88 o
   1   0  11       16.95       16.56      3.94 o
   2   0  11     1339.41     1225.46     29.46 o
   3   0  11      736.20      746.76     23.07 o
   4   0  11      123.03      111.48     13.40 o
   5   0  11      505.01      523.08     19.78 o
   6   0  11       40.31       45.05     15.40 o
   7   0  11      692.39      716.01     50.68 o
   8   0  11      326.83      318.85     29.09 o
 -10   1  11      479.10      496.70     49.15 o
  -9   1  11      443.92      445.12     31.30 o
  -8   1  11     1021.49     1011.33     46.65 o
  -7   1  11      459.94      424.41     23.97 o
  -6   1  11      632.37      594.05     19.77 o
  -5   1  11      787.17      751.05     23.10 o
  -4   1  11       76.92       65.46      6.29 o
  -3   1  11      573.14      598.37     19.18 o
  -2   1  11      122.33      125.88      8.25 o
  -1   1  11      505.16      483.15     14.55 o
   0   1  11      966.85      996.20     21.23 o
   1   1  11     1383.10     1405.43     35.47 o
   2   1  11     1012.10      958.96     24.44 o
   3   1  11     1388.72     1375.68     39.68 o
   4   1  11      214.36      187.58     12.83 o
   5   1  11     1014.38      990.62     35.37 o
   6   1  11       49.49       45.46     15.62 o
   7   1  11      564.76      516.47     51.19 o
   8   1  11      379.93      377.47     28.66 o
 -10   2  11      116.20       76.64     26.31 o
  -9   2  11      141.11      178.35     23.02 o
  -8   2  11      948.48      954.23     39.66 o
  -7   2  11      222.42      231.20     18.78 o
  -6   2  11     1108.79     1126.02     36.32 o
  -5   2  11      875.59      881.94     27.31 o
  -4   2  11       31.78       23.32      6.25 o
  -3   2  11      525.49      488.00     17.07 o
  -2   2  11     2543.91     2379.44     61.65 o
  -1   2  11      494.03      522.84     16.80 o
   0   2  11     1834.59     1764.32     40.76 o
   1   2  11      732.84      709.39     18.58 o
   2   2  11       61.82       59.76      7.13 o
   3   2  11      772.12      776.74     22.44 o
   4   2  11      113.10      103.00     10.91 o
   5   2  11      810.13      860.60     28.46 o
   6   2  11      856.35      791.55     35.04 o
   7   2  11       34.65       -4.58     19.57 o
   8   2  11      899.50      848.66    111.08 o
 -10   3  11       53.57       36.15     19.20 o
  -9   3  11      635.07      605.37     48.13 o
  -8   3  11       98.67       74.28     14.19 o
  -7   3  11     2445.77     2442.24     55.35 o
  -6   3  11      108.94       73.00     11.30 o
  -5   3  11     1226.74     1195.48     37.32 o
  -4   3  11       92.15       87.89      8.32 o
  -3   3  11       19.33       17.24      6.41 o
  -2   3  11      595.37      580.09     21.52 o
  -1   3  11     4345.72     4357.49    102.94 o
   0   3  11        4.06        3.27      4.82 o
   1   3  11     2311.75     2363.92     52.98 o
   2   3  11       19.74       23.53      5.77 o
   3   3  11      575.02      587.52     17.26 o
   4   3  11       16.67       10.92      9.37 o
   5   3  11        0.67        6.82     11.49 o
   6   3  11      601.47      600.53     40.84 o
   7   3  11      252.89      238.53     43.20 o
   8   3  11      290.28      204.97     44.77 o
 -10   4  11      265.78      368.32     34.59 o
  -9   4  11      510.07      535.17     35.41 o
  -8   4  11       91.50       60.79     11.54 o
  -7   4  11      635.45      634.76     23.68 o
  -6   4  11      590.84      597.31     22.48 o
  -5   4  11        4.98        5.44      8.40 o
  -4   4  11     1074.22     1034.43     32.78 o
  -3   4  11      808.17      825.74     24.89 o
  -2   4  11       92.13       96.58     10.11 o
  -1   4  11     1241.02     1200.35     37.24 o
   0   4  11       32.02       25.37      7.34 o
   1   4  11     1724.53     1742.59     37.55 o
   2   4  11       40.78       22.33      8.51 o
   3   4  11      860.93      877.66     27.17 o
   4   4  11     1115.80     1162.13     40.63 o
   5   4  11      374.36      357.77     21.39 o
   6   4  11      332.65      256.48     23.66 o
   7   4  11     1007.25     1070.86     43.97 o
  -9   5  11     1147.25     1254.98     89.48 o
  -8   5  11       57.01       61.62     14.18 o
  -7   5  11       28.54       25.19     12.35 o
  -6   5  11      896.98      900.18     32.91 o
  -5   5  11     1045.15     1022.69     34.09 o
  -4   5  11     1233.44     1187.49     36.72 o
  -3   5  11     2795.43     2786.31     77.87 o
  -2   5  11       86.74       72.79     10.56 o
  -1   5  11      552.75      550.56     24.43 o
   0   5  11       18.62        8.80      9.10 o
   1   5  11      336.28      315.92     15.27 o
   2   5  11     1004.76     1006.22     34.31 o
   3   5  11        0.08        9.12      9.65 o
   4   5  11     1861.83     1866.93     80.66 o
   5   5  11      771.94      741.98     40.32 o
   6   5  11        9.20       19.96     31.61 o
   7   5  11      530.44      487.98     51.47 o
  -9   6  11      566.50      577.88     55.73 o
  -8   6  11      794.77      779.95     37.34 o
  -7   6  11      185.62      161.52     24.57 o
  -6   6  11        2.77       17.11     14.10 o
  -5   6  11     1283.97     1325.31     40.92 o
  -4   6  11      205.22      187.73     14.69 o
  -3   6  11     2564.52     2568.10     44.40 o
  -2   6  11       50.31       50.34     10.78 o
  -1   6  11     1593.24     1603.27     37.48 o
   0   6  11      194.73      174.97     15.55 o
   1   6  11       54.64       60.82     13.42 o
   2   6  11      681.39      683.96     41.89 o
   3   6  11     1746.47     1864.74     68.72 o
   4   6  11       16.86       33.39     22.45 o
   5   6  11      747.78      779.70     73.31 o
   6   6  11      105.94       53.22     29.45 o
  -8   7  11       25.62       36.06     26.72 o
  -7   7  11     1116.38     1155.30     39.91 o
  -6   7  11       17.69       21.22     14.08 o
  -5   7  11      980.94     1077.68     43.27 o
  -4   7  11      141.81      119.23     14.63 o
  -3   7  11      523.16      527.24     16.32 o
  -2   7  11      404.38      393.92     17.23 o
  -1   7  11       83.97       82.55     11.15 o
   0   7  11      682.60      671.34     31.05 o
   1   7  11      294.49      230.91     21.96 o
   2   7  11       14.82       -0.78     13.65 o
   3   7  11     1057.66     1041.33     42.84 o
   4   7  11      402.48      383.15     33.02 o
   5   7  11      339.54      361.53     42.66 o
  -8   8  11       38.25       81.03     53.50 o
  -7   8  11      291.06      280.59     28.82 o
  -6   8  11        0.62       -9.64     19.53 o
  -5   8  11     1138.69     1186.60     42.59 o
  -4   8  11      232.14      226.29     18.35 o
  -3   8  11      247.12      238.06     20.98 o
  -2   8  11     1302.05     1399.67     46.53 o
  -1   8  11      364.08      357.49     21.78 o
   0   8  11      106.64       98.76     18.27 o
   1   8  11     1388.95     1524.37     56.52 o
   2   8  11      294.43      279.77     26.18 o
   3   8  11      290.51      277.62     49.00 o
   4   8  11      296.40      286.90     41.72 o
  -7   9  11      292.37      159.79     57.01 o
  -6   9  11      352.56      371.61     42.85 o
  -5   9  11      242.06      212.45     35.05 o
  -4   9  11      727.28      790.57     39.71 o
  -3   9  11        0.48       -2.08     18.16 o
  -2   9  11      112.66      120.68     20.01 o
  -1   9  11      604.35      589.26     32.98 o
   0   9  11       77.06       69.78     14.73 o
   1   9  11     1112.98     1186.16     70.19 o
   2   9  11      385.54      426.82     31.42 o
   3   9  11      430.83      500.63     43.35 o
  -5  10  11       12.64       47.84     30.48 o
  -4  10  11       67.93       57.66     27.47 o
  -3  10  11      414.29      352.14     29.45 o
  -2  10  11      164.86      152.05     22.97 o
  -1  10  11      417.49      357.49     26.96 o
   0  10  11      274.21      250.08     36.20 o
   1  10  11      217.44      180.54     33.73 o
  -3 -10  12      263.85      240.36     84.01 o
  -2 -10  12     1979.12     2057.04     71.91 o
  -1 -10  12      518.44      602.73     38.82 o
   0 -10  12      160.35      179.65     29.63 o
   1 -10  12      144.19      100.48     28.01 o
   2 -10  12       98.02      161.06     54.83 o
  -5  -9  12        4.54       51.57     31.61 o
  -4  -9  12      764.27      705.35     58.99 o
  -3  -9  12     1525.56     1627.08     57.53 o
  -2  -9  12      166.94      149.39     20.45 o
  -1  -9  12     1379.13     1393.39     44.17 o
   0  -9  12        4.87      -14.52     20.69 o
   1  -9  12      458.38      498.28     35.79 o
   2  -9  12       14.62       23.12     26.14 o
   3  -9  12        2.09      -33.08     33.08 o
   4  -9  12      525.77      422.03     79.46 o
  -6  -8  12     1006.39      938.90     48.84 o
  -5  -8  12      475.25      476.23     30.28 o
  -4  -8  12      743.05      803.80     31.36 o
  -3  -8  12     1150.18     1122.68     33.63 o
  -2  -8  12       17.41        4.38     11.89 o
  -1  -8  12      460.03      456.75     19.84 o
   0  -8  12        0.54       18.88     11.67 o
   1  -8  12      183.82      168.42     21.76 o
   2  -8  12      261.30      268.01     24.82 o
   3  -8  12       18.67       -8.59     14.50 o
   4  -8  12      695.81      726.14     40.96 o
   5  -8  12     1421.36     1652.31     73.85 o
  -7  -7  12      293.28      273.00     34.42 o
  -6  -7  12     1044.57     1002.34     60.24 o
  -5  -7  12     1681.60     1740.53     53.63 o
  -4  -7  12      235.30      218.26     19.37 o
  -3  -7  12      524.86      505.27     22.13 o
  -2  -7  12       12.25        9.44     10.00 o
  -1  -7  12        0.92       -8.87     14.45 o
   0  -7  12      966.58      920.15     28.66 o
   1  -7  12      173.49      130.69     18.67 o
   2  -7  12     1789.07     1795.07     77.25 o
   3  -7  12      803.65      750.36     33.62 o
   4  -7  12      104.07      107.09     27.99 o
   5  -7  12      462.90      453.94     26.26 o
   6  -7  12      211.44      250.61     37.74 o
  -8  -6  12       55.77       21.38     42.43 o
  -7  -6  12     1382.55     1489.72     65.60 o
  -6  -6  12       26.30       21.36     14.41 o
  -5  -6  12     1110.66     1093.36     37.84 o
  -4  -6  12       95.14       78.35     13.65 o
  -3  -6  12       93.74       94.47     11.90 o
  -2  -6  12       26.52        7.98      7.80 o
  -1  -6  12       18.84       16.78      9.61 o
   0  -6  12      548.42      541.52     19.29 o
   1  -6  12     2110.40     2220.87     59.12 o
   2  -6  12      173.63      161.99     24.07 o
   3  -6  12     2877.57     3047.34     95.44 o
   4  -6  12       47.75       34.57     16.04 o
   5  -6  12      158.84      167.09     20.53 o
   6  -6  12       13.03       -1.33     21.69 o
   7  -6  12        1.87      -24.18     33.20 o
  -8  -5  12      172.62      139.72     27.44 o
  -7  -5  12     1515.05     1555.72     56.48 o
  -6  -5  12      345.90      306.81     41.21 o
  -5  -5  12      587.52      553.69     18.41 o
  -4  -5  12       57.79       45.02      9.53 o
  -3  -5  12        0.08        8.15      7.22 o
  -2  -5  12      384.74      342.22     13.54 o
  -1  -5  12      422.86      393.86     14.69 o
   0  -5  12      564.33      515.40     14.21 o
   1  -5  12     3171.61     3100.71     75.74 o
   2  -5  12       61.52       62.28      8.78 o
   3  -5  12     1125.34     1132.21     36.02 o
   4  -5  12      209.13      220.64     14.49 o
   5  -5  12      184.44      174.29     16.34 o
   6  -5  12      482.01      484.30     28.02 o
   7  -5  12       66.99       58.67     24.26 o
  -9  -4  12      700.22      733.65     91.50 o
  -8  -4  12       53.19       66.95     24.21 o
  -7  -4  12     1207.77     1212.11     46.99 o
  -6  -4  12       41.29       33.82     16.05 o
  -5  -4  12      232.60      215.32     14.63 o
  -4  -4  12      474.81      462.31     16.17 o
  -3  -4  12      548.82      510.21     17.15 o
  -2  -4  12      967.87      939.30     21.33 o
  -1  -4  12     4670.31     4706.98     74.95 o
   0  -4  12      226.07      191.91      8.75 o
   1  -4  12     2175.14     2107.95     53.89 o
   2  -4  12       52.31       36.64      7.44 o
   3  -4  12       93.27      110.31     14.01 o
   4  -4  12      148.46      149.02     13.99 o
   5  -4  12        4.44       -1.25     12.60 o
   6  -4  12      798.92      844.76     34.72 o
   7  -4  12      387.58      310.47     23.06 o
  -9  -3  12      607.76      681.21     37.99 o
  -8  -3  12       43.83       13.19     19.49 o
  -7  -3  12      656.02      653.37     27.61 o
  -6  -3  12      742.88      735.41     26.22 o
  -5  -3  12       84.48       75.72      8.99 o
  -4  -3  12      111.68       90.06     10.07 o
  -3  -3  12      937.11      922.65     25.84 o
  -2  -3  12      262.71      251.99      9.27 o
  -1  -3  12     2056.52     1973.79     40.02 o
   0  -3  12     1179.16     1144.02     21.69 o
   1  -3  12      509.12      535.80     17.42 o
   2  -3  12      278.25      275.65     13.72 o
   3  -3  12      114.63      125.74     11.15 o
   4  -3  12      395.69      373.36     18.09 o
   5  -3  12      630.29      722.88     32.05 o
   6  -3  12        2.76       34.69     16.50 o
   7  -3  12     1427.04     1548.88     57.27 o
   8  -3  12       89.20       60.15     51.18 o
 -10  -2  12       19.68       42.21     19.31 o
  -9  -2  12      685.32      755.56     33.25 o
  -8  -2  12       11.56        8.14     15.64 o
  -7  -2  12      212.97      177.20     15.50 o
  -6  -2  12      137.07      127.68     12.20 o
  -5  -2  12     3124.06     3107.67     96.06 o
  -4  -2  12      134.07      129.06      8.79 o
  -3  -2  12     4499.48     4537.87    110.12 o
  -2  -2  12      168.54      159.96     11.97 o
  -1  -2  12     1024.96     1025.11     22.18 o
   0  -2  12      162.34      144.71      7.24 o
   1  -2  12       98.81       95.43      7.46 o
   2  -2  12       36.62       46.65      7.82 o
   3  -2  12        4.73        4.15      9.14 o
   4  -2  12      249.05      234.89     15.40 o
   5  -2  12     1279.07     1282.82     52.05 o
   6  -2  12      262.59      229.60     25.01 o
   7  -2  12      879.81      887.23     45.31 o
   8  -2  12      692.93      607.65     50.35 o
 -10  -1  12      446.57      444.26     53.72 o
  -9  -1  12      245.74      279.69     25.44 o
  -8  -1  12      374.29      409.63     22.18 o
  -7  -1  12      448.26      442.42     23.18 o
  -6  -1  12       45.96       50.80     15.27 o
  -5  -1  12     2676.75     2625.71     88.72 o
  -4  -1  12      350.32      325.23     21.67 o
  -3  -1  12     4874.94     4888.86    118.12 o
  -2  -1  12     1919.66     1878.52     42.37 o
  -1  -1  12     1462.90     1406.77     26.53 o
   0  -1  12      857.59      936.83     25.70 o
   1  -1  12      640.82      615.62     15.21 o
   2  -1  12      151.85      164.21      9.87 o
   3  -1  12     3436.62     3492.79     69.87 o
   4  -1  12      149.41      140.71     14.53 o
   5  -1  12     1969.89     1932.40     75.99 o
   6  -1  12      279.27      240.94     34.09 o
   7  -1  12      106.26      133.56     26.45 o
   8  -1  12      435.43      422.64     42.63 o
 -10   0  12      719.72      839.78     36.34 o
  -9   0  12      546.36      575.13     36.03 o
  -8   0  12      162.22      171.36     23.19 o
  -7   0  12     1159.51     1231.52     48.64 o
  -6   0  12      364.93      346.17     21.28 o
  -5   0  12     1005.97      993.04     33.31 o
  -4   0  12     1365.17     1313.90     33.58 o
  -3   0  12      926.81      942.61     26.15 o
  -2   0  12     1754.47     1804.17     46.49 o
  -1   0  12      307.80      300.52      8.91 o
   0   0  12        1.94       12.12      4.66 o
   1   0  12      151.96      188.62      8.53 o
   2   0  12      160.06      157.90      9.06 o
   3   0  12     2740.33     2714.38     67.15 o
   4   0  12     1841.17     1880.50     49.04 o
   5   0  12      612.85      606.30     31.66 o
   6   0  12      439.60      438.19     26.91 o
   7   0  12       57.09       57.21     21.65 o
   8   0  12        1.48      -12.88     26.79 o
 -10   1  12       39.80      -22.61     22.61 o
  -9   1  12      898.63     1031.68     34.01 o
  -8   1  12      616.00      651.39     34.53 o
  -7   1  12     1652.12     1659.92     54.11 o
  -6   1  12      673.79      669.52     23.67 o
  -5   1  12      938.20      934.14     30.77 o
  -4   1  12      759.46      748.82     20.30 o
  -3   1  12       47.66       46.32      7.54 o
  -2   1  12      129.21      141.83      7.85 o
  -1   1  12     1243.70     1328.00     24.20 o
   0   1  12       24.00       14.05      5.02 o
   1   1  12     1519.54     1600.15     47.12 o
   2   1  12      425.16      421.19     17.95 o
   3   1  12     1083.84     1035.83     29.37 o
   4   1  12     1449.93     1411.35     42.81 o
   5   1  12       46.34       20.76     13.55 o
   6   1  12      432.92      400.14     25.84 o
   7   1  12        0.27       -5.46     21.20 o
 -10   2  12        2.74       -0.38     30.41 o
  -9   2  12      262.19      282.92     28.98 o
  -8   2  12      559.58      562.82     29.77 o
  -7   2  12      382.06      324.44     22.75 o
  -6   2  12      927.98      983.22     28.52 o
  -5   2  12      366.72      383.47     17.21 o
  -4   2  12      233.06      232.24     12.90 o
  -3   2  12      131.33       93.88      9.27 o
  -2   2  12      152.25      158.14     10.12 o
  -1   2  12     1920.43     1909.04     43.47 o
   0   2  12     1217.75     1292.70     30.84 o
   1   2  12     3418.56     3437.75     75.13 o
   2   2  12     2363.43     2344.54     55.97 o
   3   2  12      396.48      404.58     21.17 o
   4   2  12      259.10      248.43     19.98 o
   5   2  12        1.73      -18.79     18.79 o
   6   2  12       25.86       27.69     23.20 o
   7   2  12      247.63      224.84     32.65 o
 -10   3  12      772.57      699.01     50.02 o
  -9   3  12      578.29      551.38     35.24 o
  -8   3  12      949.04      996.04     39.80 o
  -7   3  12      438.74      397.60     23.98 o
  -6   3  12     1153.83     1142.04     34.04 o
  -5   3  12       54.92       40.36      9.60 o
  -4   3  12      111.21      131.85     10.68 o
  -3   3  12     1434.51     1373.68     37.63 o
  -2   3  12     1315.70     1250.43     35.35 o
  -1   3  12      592.76      629.83     32.55 o
   0   3  12     3484.87     3468.97     88.70 o
   1   3  12      296.34      276.09     11.93 o
   2   3  12     2017.37     2039.93     42.37 o
   3   3  12        1.99       -7.93      7.93 o
   4   3  12      327.72      325.93     17.35 o
   5   3  12      197.08      174.50     22.84 o
   6   3  12        0.39        8.32     15.42 o
   7   3  12      840.88      808.91     59.13 o
  -9   4  12      294.24      303.03     30.04 o
  -8   4  12      305.66      335.49     21.73 o
  -7   4  12      213.58      171.18     15.86 o
  -6   4  12       51.80       47.21     11.17 o
  -5   4  12      274.23      287.41     15.40 o
  -4   4  12      438.54      406.34     17.72 o
  -3   4  12     1100.10     1100.15     34.46 o
  -2   4  12     2235.43     2271.48     56.44 o
  -1   4  12      497.60      447.62     21.10 o
   0   4  12     1051.18     1079.38     45.87 o
   1   4  12       56.85       50.60      9.56 o
   2   4  12      237.42      246.74     14.60 o
   3   4  12        2.57       14.82      8.75 o
   4   4  12      302.02      272.83     15.20 o
   5   4  12      262.31      245.02     18.99 o
   6   4  12      116.41      125.30     31.68 o
   7   4  12      449.37      360.46     76.81 o
  -9   5  12       14.77       55.63     36.47 o
  -8   5  12      743.99      776.21     40.69 o
  -7   5  12      330.81      311.64     19.50 o
  -6   5  12        4.72      -11.43     11.43 o
  -5   5  12      133.85      143.65     17.84 o
  -4   5  12     1338.21     1330.54     49.69 o
  -3   5  12       33.40       30.68     10.65 o
  -2   5  12     2072.53     2044.76     57.98 o
  -1   5  12       86.91       61.22     11.80 o
   0   5  12     1775.10     1680.98     49.19 o
   1   5  12       35.71       12.60      9.87 o
   2   5  12      166.96      162.55     15.53 o
   3   5  12      564.13      540.18     33.03 o
   4   5  12      923.19      947.57     39.91 o
   5   5  12      385.11      364.21     25.06 o
   6   5  12     1725.87     1755.63    137.77 o
  -8   6  12        4.73      -10.53     16.50 o
  -7   6  12      720.46      760.52     31.97 o
  -6   6  12      793.52      809.86     31.94 o
  -5   6  12      245.28      213.81     18.80 o
  -4   6  12      604.26      583.27     26.48 o
  -3   6  12        3.71        2.73     10.36 o
  -2   6  12      598.06      550.29     20.39 o
  -1   6  12       14.48       12.58      9.91 o
   0   6  12      440.54      428.06     17.60 o
   1   6  12      252.84      268.59     19.02 o
   2   6  12       53.12       46.14     17.44 o
   3   6  12       91.87       62.57     14.89 o
   4   6  12     1926.88     2066.25     83.23 o
   5   6  12       14.93      -22.14     22.14 o
  -8   7  12      639.01      514.49     85.08 o
  -7   7  12        5.80       -1.29     16.84 o
  -6   7  12     1582.65     1685.63     45.21 o
  -5   7  12       73.53       67.74     15.56 o
  -4   7  12     1605.88     1664.78     54.28 o
  -3   7  12        5.89       -4.64     11.50 o
  -2   7  12      996.33     1074.74     35.52 o
  -1   7  12      272.36      274.13     17.82 o
   0   7  12       30.59        9.07     12.32 o
   1   7  12      434.13      458.15     43.47 o
   2   7  12     1675.24     1785.04    113.82 o
   3   7  12        2.44        1.28     20.75 o
   4   7  12     1135.13     1151.73     71.62 o
   5   7  12      107.57       14.43     61.97 o
  -7   8  12        4.34      -24.50     24.50 o
  -6   8  12      454.57      440.20     38.42 o
  -5   8  12       47.57       45.99     18.03 o
  -4   8  12     1345.43     1364.85     68.82 o
  -3   8  12        8.14        1.87     13.88 o
  -2   8  12      121.40       73.06     16.11 o
  -1   8  12        1.35       -6.78     15.43 o
   0   8  12      467.19      474.12     27.29 o
   1   8  12       15.31        3.25     17.54 o
   2   8  12     2027.22     2267.64     87.37 o
   3   8  12       96.61      103.68     25.06 o
   4   8  12      735.00      582.26     66.35 o
  -6   9  12      767.33      672.59     72.27 o
  -5   9  12      328.96      312.03     28.37 o
  -4   9  12      176.44      156.04     21.08 o
  -3   9  12      616.34      646.75     33.37 o
  -2   9  12      241.07      225.84     24.60 o
  -1   9  12       35.76        9.09     17.88 o
   0   9  12      741.06      749.19     46.64 o
   1   9  12      122.59      143.00     38.41 o
   2   9  12      478.63      515.42     47.43 o
  -3  10  12       22.50        5.61     26.63 o
  -2  10  12      813.06      777.80     45.42 o
  -1  10  12       98.61       57.62     25.07 o
   0  10  12     1082.45      937.64     48.64 o
  -3  -9  13      979.77      990.26     42.86 o
  -2  -9  13      327.04      317.81     31.72 o
  -1  -9  13      621.90      622.79     31.55 o
   0  -9  13      250.66      291.21     46.20 o
   1  -9  13       11.34       49.04     31.11 o
   2  -9  13        2.50      -22.16     27.31 o
   3  -9  13       11.67      -35.76     82.60 o
  -5  -8  13     1631.88     1579.26     81.74 o
  -4  -8  13     1650.42     1799.17     55.15 o
  -3  -8  13     1281.12     1365.10     65.34 o
  -2  -8  13      441.52      400.04     24.87 o
  -1  -8  13      106.32       57.34     20.67 o
   0  -8  13        0.81       -3.19     14.46 o
   1  -8  13       84.60       74.69     17.99 o
   2  -8  13        0.37       -6.33     20.73 o
   3  -8  13     1002.80     1095.63     61.36 o
   4  -8  13      106.64       72.10     43.23 o
  -6  -7  13      856.78      936.84     86.79 o
  -5  -7  13      470.14      482.86     34.06 o
  -4  -7  13     1165.18     1231.87     53.23 o
  -3  -7  13      144.44      118.08     14.59 o
  -2  -7  13      501.26      501.93     20.46 o
  -1  -7  13        3.72       21.09     12.03 o
   0  -7  13        0.15        0.60     13.79 o
   1  -7  13      434.40      467.40     26.92 o
   2  -7  13      487.57      489.12     37.30 o
   3  -7  13     1355.94     1381.55     51.49 o
   4  -7  13     1676.52     1867.35     68.84 o
   5  -7  13      163.98      150.32     31.87 o
  -7  -6  13      854.47      886.12     49.76 o
  -6  -6  13     2088.24     2176.55     76.76 o
  -5  -6  13        3.42       -4.91     16.73 o
  -4  -6  13      369.21      340.99     18.19 o
  -3  -6  13      242.47      221.17     17.10 o
  -2  -6  13      177.42      159.21     12.54 o
  -1  -6  13      743.44      718.28     23.10 o
   0  -6  13       27.51        5.51     17.58 o
   1  -6  13      867.97      780.68     32.45 o
   2  -6  13     1358.30     1386.04     50.76 o
   3  -6  13      137.57      123.78     23.00 o
   4  -6  13     1513.14     1648.89     62.57 o
   5  -6  13      128.47       64.22     25.04 o
   6  -6  13      139.02      147.00     24.67 o
  -8  -5  13      882.47     1031.63     57.87 o
  -7  -5  13      299.91      276.07     30.16 o
  -6  -5  13      176.39      132.13     23.09 o
  -5  -5  13      530.72      518.75     26.52 o
  -4  -5  13       98.81       80.40     12.53 o
  -3  -5  13        0.79       -8.81      8.81 o
  -2  -5  13      389.81      349.44     14.95 o
  -1  -5  13     1485.96     1473.99     33.61 o
   0  -5  13     2202.94     2221.81     54.82 o
   1  -5  13      906.21      845.66     24.71 o
   2  -5  13     1328.07     1350.41     50.25 o
   3  -5  13       43.31       31.51     14.73 o
   4  -5  13      300.93      296.14     20.01 o
   5  -5  13       12.66       21.61     17.39 o
   6  -5  13       48.69       13.84     18.53 o
  -8  -4  13      753.60      799.14     38.67 o
  -7  -4  13       42.62       26.50     20.66 o
  -6  -4  13      817.50      740.95     33.72 o
  -5  -4  13       80.89       49.38     11.82 o
  -4  -4  13       81.15       61.34     10.36 o
  -3  -4  13      674.74      630.75     19.86 o
  -2  -4  13     1546.64     1572.98     32.39 o
  -1  -4  13      443.57      435.76     13.18 o
   0  -4  13     5650.36     5722.29    123.69 o
   1  -4  13        1.06       -4.33      9.36 o
   2  -4  13     1666.41     1737.48     45.80 o
   3  -4  13       14.52       23.18      9.18 o
   4  -4  13       11.62       37.73     13.20 o
   5  -4  13        0.73        6.40     15.36 o
   6  -4  13      302.59      348.22     32.02 o
   7  -4  13      356.85      306.76     48.08 o
  -9  -3  13        0.02       -7.44     36.84 o
  -8  -3  13      356.14      264.23     24.35 o
  -7  -3  13       25.55       23.18     16.23 o
  -6  -3  13        9.50        8.81     15.28 o
  -5  -3  13      380.33      378.14     20.29 o
  -4  -3  13     1280.10     1264.85     35.47 o
  -3  -3  13      143.79      123.70     11.11 o
  -2  -3  13     2284.97     2221.14     48.07 o
  -1  -3  13      157.89      159.86      8.91 o
   0  -3  13     1439.69     1441.03     31.58 o
   1  -3  13      479.03      472.11     20.35 o
   2  -3  13      630.35      577.22     23.53 o
   3  -3  13      182.61      193.36     14.76 o
   4  -3  13       32.15       29.42     12.75 o
   5  -3  13      150.51      120.99     18.23 o
   6  -3  13      547.36      548.44     37.22 o
   7  -3  13       78.03       29.50     58.56 o
  -9  -2  13       19.45        1.63     17.77 o
  -8  -2  13      440.77      484.98     27.81 o
  -7  -2  13       60.44       69.53     17.44 o
  -6  -2  13      144.18      135.37     19.08 o
  -5  -2  13      225.50      203.74     12.56 o
  -4  -2  13     2222.90     2300.43     69.42 o
  -3  -2  13        1.16       12.63      8.82 o
  -2  -2  13     4662.49     4617.64     90.26 o
  -1  -2  13       36.20       32.22      5.18 o
   0  -2  13     1012.25      981.80     26.38 o
   1  -2  13        7.93       -5.84      9.77 o
   2  -2  13        0.21        1.58      7.97 o
   3  -2  13      210.63      226.47     23.47 o
   4  -2  13     1146.80     1220.27     42.70 o
   5  -2  13      267.93      274.83     22.78 o
   6  -2  13     2087.33     2080.85     82.16 o
   7  -2  13       50.46       21.92     26.95 o
  -9  -1  13       73.54       39.13     16.54 o
  -8  -1  13        9.17       23.53     18.93 o
  -7  -1  13      903.96      926.33     45.45 o
  -6  -1  13      884.03      884.07     48.21 o
  -5  -1  13        0.80        5.59     10.66 o
  -4  -1  13     1777.55     1764.82     50.42 o
  -3  -1  13      147.29      176.18     15.24 o
  -2  -1  13     1366.33     1371.59     42.25 o
  -1  -1  13      179.02      193.43     11.01 o
   0  -1  13      186.31      198.81     12.28 o
   1  -1  13       30.43       42.13     10.07 o
   2  -1  13      497.65      461.98     21.62 o
   3  -1  13      265.07      260.37     19.82 o
   4  -1  13     2925.90     3129.33    107.32 o
   5  -1  13       35.43       12.46     15.62 o
   6  -1  13     2611.15     2864.61     93.28 o
   7  -1  13      469.61      444.79     38.15 o
  -9   0  13      129.40      143.07     27.62 o
  -8   0  13      737.52      687.61     32.49 o
  -7   0  13       22.87       23.70     17.36 o
  -6   0  13     3882.00     4085.18    143.32 o
  -5   0  13      364.42      358.25     14.39 o
  -4   0  13     2228.33     2195.45     65.24 o
  -3   0  13      206.15      189.88     17.35 o
  -2   0  13        0.18       -3.60      6.92 o
  -1   0  13       33.47       34.78      6.66 o
   0   0  13      297.38      273.47     11.55 o
   1   0  13      110.66      144.20     12.88 o
   2   0  13     1239.44     1258.00     40.51 o
   3   0  13      207.87      195.94     17.32 o
   4   0  13     1644.77     1781.33     68.31 o
   5   0  13     1349.37     1437.27     52.53 o
   6   0  13      207.12      219.52     27.67 o
   7   0  13      487.46      498.17     36.30 o
  -9   1  13       68.06       78.42     22.99 o
  -8   1  13     1030.04     1071.50     52.13 o
  -7   1  13     1193.88     1198.89     52.56 o
  -6   1  13     1009.96      985.82     41.12 o
  -5   1  13      324.07      305.30     16.07 o
  -4   1  13     1183.62     1201.83     33.25 o
  -3   1  13       97.95      129.68     10.38 o
  -2   1  13      107.38       88.94      9.41 o
  -1   1  13        5.27       -3.12      5.47 o
   0   1  13     1249.33     1389.09     39.00 o
   1   1  13      142.02      128.15      9.16 o
   2   1  13     4092.13     4316.83    105.17 o
   3   1  13     1184.29     1213.72     38.96 o
   4   1  13      647.38      590.61     31.09 o
   5   1  13      325.34      319.57     28.79 o
   6   1  13       59.13       58.91     22.16 o
   7   1  13       10.34       -3.62     40.97 o
  -9   2  13        0.26       16.82     26.32 o
  -8   2  13     1430.12     1508.20     75.18 o
  -7   2  13      362.70      393.08     32.89 o
  -6   2  13       72.04       31.59     16.23 o
  -5   2  13      383.71      383.44     19.47 o
  -4   2  13       91.26       61.45      8.90 o
  -3   2  13     1120.60     1048.68     32.30 o
  -2   2  13      288.45      277.55     17.64 o
  -1   2  13       62.95       55.40     10.37 o
   0   2  13     2730.10     2892.18     95.03 o
   1   2  13     1623.18     1688.23     35.37 o
   2   2  13     1505.84     1498.76     46.93 o
   3   2  13     1724.86     1798.46     53.72 o
   4   2  13       17.17       11.50     15.47 o
   5   2  13        2.67      -19.35     19.35 o
   6   2  13        1.51        6.34     21.79 o
  -9   3  13      613.87      673.65     49.03 o
  -8   3  13      242.06      199.07     22.28 o
  -7   3  13       50.49       48.07     18.52 o
  -6   3  13      209.26      189.79     16.61 o
  -5   3  13      268.84      283.59     21.57 o
  -4   3  13      369.43      356.41     15.47 o
  -3   3  13       62.93       57.59      9.03 o
  -2   3  13     2111.70     2169.27     67.52 o
  -1   3  13      469.53      451.65     15.42 o
   0   3  13     1116.82     1116.44     42.38 o
   1   3  13     1212.35     1242.31     42.19 o
   2   3  13        0.38        1.77     11.28 o
   3   3  13      457.03      391.50     23.21 o
   4   3  13        3.42       17.12     11.78 o
   5   3  13       61.03       39.06     21.18 o
   6   3  13       13.52        7.84     50.06 o
  -9   4  13      553.68      607.61     65.49 o
  -8   4  13        1.08       -2.00     23.79 o
  -7   4  13      373.74      415.04     32.24 o
  -6   4  13       27.30        6.53     12.80 o
  -5   4  13       85.15       67.74     13.90 o
  -4   4  13     1021.22     1006.00     28.09 o
  -3   4  13     1452.57     1435.58     40.65 o
  -2   4  13     1449.06     1405.64     36.16 o
  -1   4  13     1914.61     2043.55     57.54 o
   0   4  13      591.98      514.53     22.19 o
   1   4  13      582.95      561.13     22.83 o
   2   4  13      258.47      229.69     19.44 o
   3   4  13       27.16        7.92     12.60 o
   4   4  13        0.85      -20.30     20.30 o
   5   4  13       76.37        3.79     20.93 o
   6   4  13      605.86      533.51     70.43 o
  -8   5  13        0.58      -23.95     23.95 o
  -7   5  13      230.44      225.89     27.81 o
  -6   5  13      953.67     1026.43     35.30 o
  -5   5  13      113.85       75.99     14.91 o
  -4   5  13      767.03      756.25     27.12 o
  -3   5  13     1828.34     1923.90     59.18 o
  -2   5  13       25.71       11.60     10.24 o
  -1   5  13     1328.10     1222.56     48.41 o
   0   5  13       26.17        6.78     16.11 o
   1   5  13      724.23      730.04     33.43 o
   2   5  13        2.28       -0.05     12.41 o
   3   5  13       20.31       15.00     14.32 o
   4   5  13      548.41      470.22     42.63 o
   5   5  13      316.14      292.21     36.64 o
  -8   6  13       90.10       92.32     31.15 o
  -7   6  13       18.77       -5.12     18.80 o
  -6   6  13      880.43      932.10     38.80 o
  -5   6  13     1079.00     1156.45     48.69 o
  -4   6  13      353.54      364.19     27.76 o
  -3   6  13     1180.03     1217.54     35.15 o
  -2   6  13       13.47       -5.70     11.38 o
  -1   6  13      526.64      497.80     25.51 o
   0   6  13        2.76       -8.43     13.85 o
   1   6  13        0.19      -11.10     13.58 o
   2   6  13      319.93      309.38     26.79 o
   3   6  13      164.15      137.50     29.22 o
   4   6  13      403.18      448.52     46.25 o
   5   6  13     1209.01      972.61    137.83 o
  -7   7  13      273.06      168.26     22.42 o
  -6   7  13       35.08       13.59     27.70 o
  -5   7  13     1263.25     1382.66     60.37 o
  -4   7  13        0.14      -14.98     14.98 o
  -3   7  13      888.40      911.15     36.79 o
  -2   7  13       15.16       -5.65     13.63 o
  -1   7  13      310.37      315.15     22.07 o
   0   7  13      251.55      272.86     25.83 o
   1   7  13      150.32      128.41     24.05 o
   2   7  13      623.47      550.88     44.18 o
   3   7  13     1211.27     1217.36     82.08 o
   4   7  13      393.70      278.11     53.91 o
  -6   8  13       23.42      -24.74     24.74 o
  -5   8  13      171.29      178.60     25.08 o
  -4   8  13       44.25       25.27     19.29 o
  -3   8  13        2.57       -3.51     19.95 o
  -2   8  13       90.47      119.83     28.69 o
  -1   8  13       55.21       46.33     17.70 o
   0   8  13      358.35      310.43     20.73 o
   1   8  13      888.99      961.42     65.43 o
   2   8  13        0.49      -14.00     27.96 o
  -4   9  13        9.90        4.42     23.23 o
  -3   9  13       30.32       32.88     18.86 o
  -2   9  13      376.31      379.63     55.56 o
  -1   9  13      385.44      377.92     31.56 o
   0   9  13      222.54      183.93     29.99 o
   1   9  13     1508.08     1358.82    138.45 o
  -1  -9  14      514.21      410.04     84.46 o
   0  -9  14       53.26       83.91     40.96 o
  -4  -8  14      892.32      834.87     67.43 o
  -3  -8  14      646.52      665.16     36.90 o
  -2  -8  14      302.87      280.54     30.25 o
  -1  -8  14      179.25      183.43     31.44 o
   0  -8  14       11.42      -22.60     22.60 o
   1  -8  14       17.54      -24.22     24.22 o
   2  -8  14      408.93      468.38     42.17 o
   3  -8  14        0.14        3.31     39.08 o
  -5  -7  14      687.24      650.72     64.58 o
  -4  -7  14      158.97      162.22     29.87 o
  -3  -7  14      237.81      191.07     25.94 o
  -2  -7  14        1.02      -22.36     22.36 o
  -1  -7  14      144.06      161.48     22.63 o
   0  -7  14       47.62       24.80     18.48 o
   1  -7  14       33.62       16.59     19.55 o
   2  -7  14     1188.71     1315.99     80.07 o
   3  -7  14      427.39      399.17     61.91 o
   4  -7  14      884.86      939.36     77.09 o
  -6  -6  14       45.65       46.06     23.05 o
  -5  -6  14     1057.44     1039.35     71.22 o
  -4  -6  14       26.56        7.32     14.37 o
  -3  -6  14      235.33      189.91     18.40 o
  -2  -6  14       12.19       -2.97     16.12 o
  -1  -6  14       47.84       25.99     11.74 o
   0  -6  14     1027.92     1041.55     33.71 o
   1  -6  14      191.93      176.22     19.38 o
   2  -6  14      914.71      890.57     40.45 o
   3  -6  14     1186.79     1156.92     52.99 o
   4  -6  14       20.77       -3.39     42.68 o
   5  -6  14      417.31      328.42     66.44 o
  -7  -5  14      998.01     1016.52     54.69 o
  -6  -5  14       46.00       31.78     17.42 o
  -5  -5  14       75.20       36.42     19.09 o
  -4  -5  14       60.23       63.23     14.44 o
  -3  -5  14       83.70       59.11     14.31 o
  -2  -5  14       44.01       43.15      9.39 o
  -1  -5  14      257.48      223.47     15.64 o
   0  -5  14      931.72      912.81     28.85 o
   1  -5  14     2489.85     2414.17     63.00 o
   2  -5  14      465.95      502.22     51.66 o
   3  -5  14     1575.56     1702.85     71.11 o
   4  -5  14       13.50       11.66     26.01 o
   5  -5  14       66.50       27.15     18.03 o
  -8  -4  14       97.37       81.45     48.42 o
  -7  -4  14      450.75      433.68     37.07 o
  -6  -4  14       53.30       35.93     17.30 o
  -5  -4  14      277.04      293.61     22.09 o
  -4  -4  14      857.00      791.29     28.85 o
  -3  -4  14       68.05       53.57     12.86 o
  -2  -4  14     2909.75     2971.99     58.87 o
  -1  -4  14      729.81      693.87     27.67 o
   0  -4  14      163.20      139.06     12.53 o
   1  -4  14     1250.66     1301.78     40.22 o
   2  -4  14       22.03       47.00     21.36 o
   3  -4  14      359.85      433.15     20.57 o
   4  -4  14      298.53      329.10     22.35 o
   5  -4  14        5.08       33.31     24.43 o
   6  -4  14      188.63      183.85     24.31 o
  -8  -3  14      113.48      101.68     29.07 o
  -7  -3  14      130.00      139.28     21.35 o
  -6  -3  14        3.68       25.53     22.70 o
  -5  -3  14       11.03       10.67     12.76 o
  -4  -3  14      659.23      603.87     25.15 o
  -3  -3  14     1689.59     1655.80     45.02 o
  -2  -3  14      862.15      886.58     28.24 o
  -1  -3  14     4683.60     4858.12    113.60 o
   0  -3  14        0.22        1.15      9.79 o
   1  -3  14      315.18      333.20     19.89 o
   2  -3  14      109.42      100.86     12.78 o
   3  -3  14       85.13       61.48     13.82 o
   4  -3  14        1.32       19.81     17.88 o
   5  -3  14        0.41       26.61     18.19 o
   6  -3  14      244.64      237.48     26.79 o
  -8  -2  14      159.40      134.15     30.38 o
  -7  -2  14      148.24       70.96     27.14 o
  -6  -2  14      124.95      129.51     21.46 o
  -5  -2  14        7.42       -1.89     16.94 o
  -4  -2  14      528.67      492.66     25.23 o
  -3  -2  14     2527.25     2608.29     81.42 o
  -2  -2  14       21.05       11.88      5.43 o
  -1  -2  14     1655.35     1691.17     38.55 o
   0  -2  14        3.56       12.73      5.31 o
   1  -2  14      251.93      214.08     13.30 o
   2  -2  14       37.95       37.80      9.54 o
   3  -2  14       82.66       81.91     12.83 o
   4  -2  14      130.20      123.67     19.44 o
   5  -2  14      516.83      479.88     41.69 o
   6  -2  14      592.68      615.05     38.92 o
  -9  -1  14        0.40        1.07     18.69 o
  -8  -1  14      211.41      250.24     28.26 o
  -7  -1  14       45.09       47.13     23.09 o
  -6  -1  14     1757.79     1754.48     53.25 o
  -5  -1  14     1676.11     1662.03     57.38 o
  -4  -1  14      171.86      148.76     20.21 o
  -3  -1  14     1631.34     1579.95     48.97 o
  -2  -1  14      942.78      950.72     30.38 o
  -1  -1  14       48.36       38.53      8.02 o
   0  -1  14      405.65      392.46     15.72 o
   1  -1  14       41.21       33.15      9.51 o
   2  -1  14      277.41      299.78     17.14 o
   3  -1  14       91.23      106.65     13.88 o
   4  -1  14      227.16      216.99     22.27 o
   5  -1  14     1697.23     1800.17     67.71 o
   6  -1  14      142.69      132.21     35.24 o
  -9   0  14       41.06       35.92     24.57 o
  -8   0  14      369.42      407.61     22.64 o
  -7   0  14      925.26     1051.26     42.75 o
  -6   0  14        2.32       -0.72     14.41 o
  -5   0  14     2681.61     2853.29     63.43 o
  -4   0  14      884.05      828.24     35.41 o
  -3   0  14      367.74      385.53     18.53 o
  -2   0  14      309.94      279.57     15.89 o
  -1   0  14      125.60      120.91      7.93 o
   0   0  14      366.45      390.10     17.34 o
   1   0  14      351.38      396.24     21.93 o
   2   0  14      753.36      797.95     33.54 o
   3   0  14     2867.34     3195.88     89.46 o
   4   0  14       10.24       29.57     17.49 o
   5   0  14     1910.87     1998.90     83.29 o
   6   0  14      565.80      533.57     39.74 o
  -9   1  14      375.38      363.59     37.45 o
  -8   1  14      620.77      633.92     37.00 o
  -7   1  14     1428.39     1559.40     69.64 o
  -6   1  14      272.83      259.73     16.47 o
  -5   1  14      158.70      162.55     19.02 o
  -4   1  14      655.94      697.78     25.34 o
  -3   1  14       29.66       27.09     12.42 o
  -2   1  14        2.48       13.44      9.67 o
  -1   1  14       28.87       13.07     13.52 o
   0   1  14      360.88      342.63     16.44 o
   1   1  14     1967.23     1999.67     59.81 o
   2   1  14       23.86       17.54     12.68 o
   3   1  14     3424.60     3907.61     86.76 o
   4   1  14     1183.11     1210.80     58.62 o
   5   1  14      246.01      230.65     29.32 o
   6   1  14      328.71      338.79     40.84 o
  -9   2  14      589.20      678.06    102.03 o
  -8   2  14       83.67       48.92     22.44 o
  -7   2  14      466.62      531.98     29.54 o
  -6   2  14      298.44      314.35     25.05 o
  -5   2  14       67.44       43.02     12.38 o
  -4   2  14      323.85      335.80     17.03 o
  -3   2  14        0.33       16.75      9.08 o
  -2   2  14      929.11      921.34     31.41 o
  -1   2  14     1069.15     1069.52     34.73 o
   0   2  14      171.84      171.05     13.70 o
   1   2  14     1903.20     1885.03     55.23 o
   2   2  14      762.18      747.74     34.81 o
   3   2  14      243.41      196.87     21.02 o
   4   2  14      773.29      846.74     43.05 o
   5   2  14       10.86       -0.68     26.46 o
   6   2  14       70.71       55.50     35.42 o
  -8   3  14      908.33     1005.42     37.77 o
  -7   3  14        0.57        6.96     20.09 o
  -6   3  14      395.03      427.33     20.53 o
  -5   3  14       26.79       22.28     13.23 o
  -4   3  14       25.38       29.46     16.98 o
  -3   3  14      353.25      330.19     22.05 o
  -2   3  14        0.28        9.11     11.33 o
  -1   3  14     2988.50     3103.54     96.51 o
   0   3  14     2005.19     1965.31     81.08 o
   1   3  14      888.35      935.39     24.46 o
   2   3  14     1141.14     1225.91     57.90 o
   3   3  14      138.04      132.57     15.23 o
   4   3  14        4.82      -18.48     18.48 o
   5   3  14      276.20      388.13     54.12 o
  -8   4  14      170.99      143.90     34.14 o
  -7   4  14        7.53        9.97     23.37 o
  -6   4  14      519.77      546.27     32.39 o
  -5   4  14      308.80      314.62     19.20 o
  -4   4  14      649.85      640.45     28.13 o
  -3   4  14      976.45      949.88     40.97 o
  -2   4  14      168.51      161.93     14.40 o
  -1   4  14      782.12      799.97     30.70 o
   0   4  14     1244.15     1231.08     56.06 o
   1   4  14        0.51       19.14     13.72 o
   2   4  14      322.11      328.45     40.87 o
   3   4  14       66.27       75.41     18.71 o
   4   4  14        1.21       -8.26     39.72 o
   5   4  14      463.86      392.30     62.16 o
  -8   5  14       39.13       -4.26     42.50 o
  -7   5  14       75.98       88.46     23.40 o
  -6   5  14       23.21       -7.86     21.21 o
  -5   5  14     1168.35     1222.13     52.68 o
  -4   5  14       28.46       12.32     17.76 o
  -3   5  14     1396.83     1415.24     43.54 o
  -2   5  14     1073.92     1110.39     39.73 o
  -1   5  14       10.91        5.29      9.65 o
   0   5  14      384.98      392.64     24.14 o
   1   5  14      428.25      442.49     24.61 o
   2   5  14        5.39      -18.06     21.33 o
   3   5  14       85.36       59.29     21.76 o
   4   5  14       27.00       20.41     27.14 o
  -7   6  14      127.68      165.22     39.45 o
  -6   6  14       10.63       20.15     22.87 o
  -5   6  14      400.34      366.31     26.46 o
  -4   6  14      697.66      665.54     37.55 o
  -3   6  14      220.90      227.58     21.52 o
  -2   6  14      275.71      247.48     20.96 o
  -1   6  14        0.45      -15.64     15.64 o
   0   6  14       22.45        9.49     12.79 o
   1   6  14       42.84       49.10     20.35 o
   2   6  14       12.52       23.21     17.22 o
   3   6  14      427.11      428.62     44.32 o
   4   6  14      111.40       30.63     47.58 o
  -6   7  14      279.03      289.66     34.55 o
  -5   7  14      165.97      165.22     25.18 o
  -4   7  14      867.87      885.18     57.16 o
  -3   7  14      498.98      528.67     28.35 o
  -2   7  14      121.42      103.75     20.70 o
  -1   7  14      233.43      203.80     21.55 o
   0   7  14       72.00       49.22     20.75 o
   1   7  14       85.72       69.48     24.84 o
   2   7  14        7.08       -3.46     22.76 o
   3   7  14      586.35      357.85     61.89 o
  -5   8  14        7.65       84.46     46.26 o
  -4   8  14       78.19       34.08     44.28 o
  -3   8  14      121.53      180.33     23.01 o
  -2   8  14       45.94       23.31     21.21 o
  -1   8  14      292.84      263.41     23.13 o
   0   8  14       36.37       48.32     32.42 o
   1   8  14      566.18      538.43     51.94 o
  -2  -8  15      720.95      581.05     49.07 o
  -1  -8  15        5.35       69.98     37.61 o
   0  -8  15      104.68      168.78     28.28 o
   1  -8  15       13.89        0.29     62.80 o
  -4  -7  15      639.92      461.83     74.70 o
  -3  -7  15       37.81       61.58     30.47 o
  -2  -7  15      370.16      307.56     37.54 o
  -1  -7  15      211.37      183.33     33.41 o
   0  -7  15      332.89      320.58     24.53 o
   1  -7  15      309.95      334.70     41.96 o
   2  -7  15      259.12      271.36     46.76 o
  -5  -6  15       36.16       49.67     24.77 o
  -4  -6  15      917.79      959.78     40.62 o
  -3  -6  15       47.56        8.44     21.85 o
  -2  -6  15      154.71      102.40     23.80 o
  -1  -6  15       84.58       77.38     18.43 o
   0  -6  15        0.97       -8.44     19.85 o
   1  -6  15     1034.16     1019.91     39.90 o
   2  -6  15      327.23      318.16     26.22 o
   3  -6  15      863.82      877.82     51.42 o
  -6  -5  15      372.19      351.98     48.83 o
  -5  -5  15       84.65       51.11     19.68 o
  -4  -5  15      276.91      244.36     21.10 o
  -3  -5  15      312.95      306.39     31.18 o
  -2  -5  15      412.58      376.56     24.46 o
  -1  -5  15      747.87      747.48     27.86 o
   0  -5  15        2.04       -1.45     15.27 o
   1  -5  15     1075.69     1154.29     43.69 o
   2  -5  15     1199.61     1216.28     58.19 o
   3  -5  15       22.53       66.64     29.33 o
   4  -5  15      863.24      903.42     56.71 o
  -7  -4  15       79.65       44.71     30.41 o
  -6  -4  15      364.43      474.78     44.20 o
  -5  -4  15      247.34      278.74     30.87 o
  -4  -4  15      333.70      268.78     17.08 o
  -3  -4  15      462.50      452.83     26.00 o
  -2  -4  15        7.57       27.15     14.90 o
  -1  -4  15     1552.64     1633.33     49.00 o
   0  -4  15      542.23      538.19     27.79 o
   1  -4  15      126.73       88.27     18.21 o
   2  -4  15     1280.45     1366.95     64.59 o
   3  -4  15      943.36     1019.02     44.87 o
   4  -4  15       68.32       -3.94     48.99 o
   5  -4  15      474.03      512.51     45.97 o
  -7  -3  15      494.54      606.06     37.75 o
  -6  -3  15      242.42      266.83     33.39 o
  -5  -3  15      151.34      162.86     27.11 o
  -4  -3  15       85.51       78.55     15.54 o
  -3  -3  15      607.67      660.21     24.03 o
  -2  -3  15      541.59      559.61     28.84 o
  -1  -3  15       98.30       76.61     12.78 o
   0  -3  15     1966.66     2177.02     56.80 o
   1  -3  15      190.84      138.28     18.70 o
   2  -3  15      369.59      384.89     16.86 o
   3  -3  15      305.60      309.91     27.01 o
   4  -3  15       73.47       47.37     22.70 o
   5  -3  15      175.86      133.58     14.63 o
  -8  -2  15        1.71       48.62     53.79 o
  -7  -2  15      429.73      364.20     39.74 o
  -6  -2  15       17.57       17.14     33.42 o
  -5  -2  15     1552.01     1579.81     64.67 o
  -4  -2  15       99.08       93.37     21.16 o
  -3  -2  15      529.49      495.77     24.01 o
  -2  -2  15      823.53      861.32     30.47 o
  -1  -2  15     1021.35      982.98     36.55 o
   0  -2  15      219.44      210.87     18.78 o
   1  -2  15     1324.26     1408.66     45.99 o
   2  -2  15        0.63       -8.14     10.98 o
   3  -2  15       87.66      106.98     18.34 o
   4  -2  15        2.34        0.63     16.21 o
   5  -2  15      351.19      306.71     29.36 o
  -8  -1  15      445.63      507.36     51.01 o
  -7  -1  15      301.63      299.32     33.45 o
  -6  -1  15       22.53       20.11     13.09 o
  -5  -1  15      955.34      942.14     37.14 o
  -4  -1  15     1531.72     1652.60     57.11 o
  -3  -1  15       81.57       79.65      9.10 o
  -2  -1  15     1020.21     1004.94     33.97 o
  -1  -1  15      445.28      460.38     17.34 o
   0  -1  15        2.13        7.02      8.83 o
   1  -1  15      251.78      310.41     19.61 o
   2  -1  15      105.49       96.04     16.76 o
   3  -1  15      439.92      469.87     29.31 o
   4  -1  15      205.72      202.97     31.98 o
   5  -1  15      127.54       87.83     24.41 o
  -8   0  15        6.63      -10.54     20.61 o
  -7   0  15      865.25      882.72     39.25 o
  -6   0  15      281.07      262.65     21.06 o
  -5   0  15      134.85      117.80     25.08 o
  -4   0  15      984.28     1044.75     46.24 o
  -3   0  15     1390.76     1508.28     50.63 o
  -2   0  15       59.75       33.14     13.78 o
  -1   0  15      235.12      270.56     15.06 o
   0   0  15       44.83       31.06     11.20 o
   1   0  15      377.41      377.86     20.33 o
   2   0  15       89.57       87.35     16.52 o
   3   0  15      596.41      625.53     35.24 o
   4   0  15     1085.00     1123.40     56.97 o
   5   0  15        0.48      -23.78     23.78 o
  -8   1  15      230.57      226.75     54.62 o
  -7   1  15      183.25      190.71     29.21 o
  -6   1  15      436.52      424.42     28.39 o
  -5   1  15      208.22      216.45     15.75 o
  -4   1  15       15.49       13.33     13.85 o
  -3   1  15      411.05      464.44     25.66 o
  -2   1  15        0.42      -10.87     10.87 o
  -1   1  15      903.54     1007.43     31.61 o
   0   1  15       37.77       34.87     13.42 o
   1   1  15      593.09      599.52     25.78 o
   2   1  15      564.54      616.16     33.37 o
   3   1  15      214.92      199.46     28.77 o
   4   1  15      555.89      508.21     29.44 o
   5   1  15      675.96      631.12     49.32 o
  -8   2  15      550.38      492.34     29.87 o
  -7   2  15      584.66      616.24     37.83 o
  -6   2  15      344.55      348.15     36.65 o
  -5   2  15      657.75      697.70     39.29 o
  -4   2  15        1.30        5.34     10.98 o
  -3   2  15      303.51      339.25     19.54 o
  -2   2  15        1.31        1.94     10.61 o
  -1   2  15     1196.48     1142.20     34.99 o
   0   2  15     1006.63     1037.90     40.33 o
   1   2  15       88.62       37.30     16.48 o
   2   2  15     1181.40     1280.42     55.58 o
   3   2  15      250.13      222.56     28.52 o
   4   2  15        1.03      -17.53     28.54 o
   5   2  15      322.88      309.47     32.93 o
  -8   3  15      137.99      139.69     30.01 o
  -7   3  15      301.39      344.75     44.35 o
  -6   3  15       43.77       33.26     17.30 o
  -5   3  15     1014.90     1103.69     38.39 o
  -4   3  15       39.81       51.77     17.71 o
  -3   3  15      848.93      917.03     41.17 o
  -2   3  15      413.40      424.15     25.27 o
  -1   3  15      164.51      167.38     30.26 o
   0   3  15     1154.07     1173.59     52.48 o
   1   3  15      641.24      649.91     34.78 o
   2   3  15      251.30      231.43     22.31 o
   3   3  15     1055.14      982.58     57.54 o
   4   3  15       20.95       12.06     63.11 o
   5   3  15      795.01      734.35     82.56 o
  -7   4  15      483.67      519.32     53.01 o
  -6   4  15       43.34       14.36     17.46 o
  -5   4  15      761.53      842.14     38.99 o
  -4   4  15      261.92      234.45     18.35 o
  -3   4  15      926.82      954.21     38.52 o
  -2   4  15      941.44     1065.15     39.62 o
  -1   4  15      103.81      105.89     17.25 o
   0   4  15       75.46       80.61     18.46 o
   1   4  15      905.22     1075.27     71.05 o
   2   4  15      337.31      296.19     46.01 o
   3   4  15      547.31      571.24     67.06 o
   4   4  15       69.71       66.02     38.10 o
  -7   5  15      416.73      393.51     43.61 o
  -6   5  15      175.56      168.56     17.93 o
  -5   5  15      134.81      133.56     21.13 o
  -4   5  15      968.27     1045.37     41.44 o
  -3   5  15      104.15       96.06     18.59 o
  -2   5  15      745.68      814.89     35.81 o
  -1   5  15     1367.82     1376.73     46.85 o
   0   5  15      110.46       75.24     19.53 o
   1   5  15      326.79      258.30     33.64 o
   2   5  15      359.50      385.91     48.28 o
   3   5  15       45.84       49.17     13.66 o
  -6   6  15      554.72      537.35     42.81 o
  -5   6  15      146.72      144.04     25.20 o
  -4   6  15      199.63      237.50     22.15 o
  -3   6  15      644.02      638.97     39.34 o
  -2   6  15      325.26      361.59     23.62 o
  -1   6  15      676.78      764.85     45.49 o
   0   6  15      691.45      639.66     43.13 o
   1   6  15       58.34       59.08     30.16 o
   2   6  15       58.82       32.37     35.00 o
  -4   7  15       13.48        6.87     20.20 o
  -3   7  15      700.13      762.64     42.39 o
  -2   7  15      399.68      446.82     44.58 o
  -1   7  15      179.46      181.32     35.90 o
   0   7  15      393.12      395.81     48.13 o
   1   7  15      162.77      208.95     33.74 o
  -2  -7  16        0.02      -47.71     47.71 o
  -1  -7  16      759.06      737.64     67.32 o
   0  -7  16       65.91       14.51     36.81 o
  -4  -6  16       26.29      -47.24     47.24 o
  -3  -6  16     1226.49     1183.12     63.13 o
  -2  -6  16      277.09      194.95     33.24 o
  -1  -6  16      420.14      409.50     28.00 o
   0  -6  16        1.99        3.46     24.05 o
   1  -6  16      103.92       28.83     31.85 o
   2  -6  16      211.51      188.89     73.92 o
  -5  -5  16      665.76      684.52     69.02 o
  -4  -5  16      151.89      145.81     30.94 o
  -3  -5  16      602.70      608.20     43.61 o
  -2  -5  16      267.76      268.79     27.31 o
  -1  -5  16      414.80      375.43     25.42 o
   0  -5  16      272.56      263.54     25.53 o
   1  -5  16      104.02       70.36     40.99 o
   2  -5  16       81.96       67.26     40.31 o
   3  -5  16      315.47      378.60    179.11 o
  -6  -4  16      142.80       90.45     32.79 o
  -5  -4  16      859.85      986.53     61.57 o
  -4  -4  16      170.53      179.05     26.70 o
  -3  -4  16      326.72      290.21     26.70 o
  -2  -4  16      140.33      153.59     19.44 o
  -1  -4  16        8.15        8.09     17.45 o
   0  -4  16      617.39      626.34     26.89 o
   1  -4  16     1403.49     1587.79     74.67 o
   2  -4  16       10.06       22.57     53.07 o
   3  -4  16      864.49      864.91     79.40 o
   4  -4  16      416.38      371.08     75.86 o
  -6  -3  16      574.59      553.57     50.71 o
  -5  -3  16     1068.91     1098.89     41.43 o
  -4  -3  16      756.72      769.57     31.17 o
  -3  -3  16      406.52      427.42     25.14 o
  -2  -3  16      340.45      338.03     21.01 o
  -1  -3  16      158.65      190.14     26.91 o
   0  -3  16       12.79       -9.56     17.01 o
   1  -3  16     1421.87     1478.69     69.15 o
   2  -3  16      724.28      820.72     45.72 o
   3  -3  16      257.20      335.52     66.41 o
   4  -3  16      389.01      382.95    124.36 o
  -7  -2  16      259.99      190.47    114.66 o
  -6  -2  16      376.16      379.48     41.79 o
  -5  -2  16      161.54      107.09     30.01 o
  -4  -2  16     1030.74     1044.35     52.11 o
  -3  -2  16      327.40      316.26     24.24 o
  -2  -2  16      322.06      266.66     25.03 o
  -1  -2  16     2091.93     2138.31     76.36 o
   0  -2  16      653.59      673.89     27.85 o
   1  -2  16      352.11      346.38     32.55 o
   2  -2  16     1431.38     1430.54     56.99 o
   3  -2  16       67.46       46.70     21.48 o
   4  -2  16      807.56      851.25     47.73 o
  -7  -1  16      673.21      672.01     41.37 o
  -6  -1  16      618.06      665.08     48.38 o
  -5  -1  16       25.47       -8.28     23.25 o
  -4  -1  16        0.36       20.38     17.50 o
  -3  -1  16      511.10      570.91     38.04 o
  -2  -1  16      394.55      368.09     23.78 o
  -1  -1  16      333.38      376.74     19.08 o
   0  -1  16      942.62     1029.81     32.37 o
   1  -1  16       52.56       24.77     14.90 o
   2  -1  16      366.44      353.44     26.48 o
   3  -1  16        0.48       -8.89     20.25 o
   4  -1  16      410.72      446.39     43.01 o
  -7   0  16       35.23       36.09    119.06 o
  -6   0  16      808.07      883.95     46.24 o
  -5   0  16      683.69      669.94     35.26 o
  -4   0  16      389.92      341.05     21.22 o
  -3   0  16      241.83      275.14     18.92 o
  -2   0  16     2388.27     2589.58     61.41 o
  -1   0  16       37.93       36.09     11.36 o
   0   0  16     1574.08     1674.01     57.23 o
   1   0  16      182.95      178.91     20.20 o
   2   0  16      526.92      622.79     37.37 o
   3   0  16        3.86        1.10     24.27 o
   4   0  16       11.32       42.63     27.10 o
  -7   1  16      287.38      301.47     34.91 o
  -6   1  16      172.75      154.65     16.08 o
  -5   1  16      254.85      310.11     24.25 o
  -4   1  16      738.08      788.81     33.70 o
  -3   1  16        1.39      -17.79     18.94 o
  -2   1  16     1236.09     1305.64     46.94 o
  -1   1  16       25.25       23.88     11.50 o
   0   1  16      631.43      694.04     36.09 o
   1   1  16      171.57      195.73     21.77 o
   2   1  16      267.95      325.48     27.11 o
   3   1  16      224.88      245.46     24.86 o
   4   1  16      230.33      192.41     54.06 o
  -7   2  16      194.63      134.08     29.26 o
  -6   2  16      838.02      977.36     45.75 o
  -5   2  16        8.35       25.44     19.68 o
  -4   2  16     1575.48     1729.56     62.10 o
  -3   2  16       24.77       17.50     14.71 o
  -2   2  16      823.01      873.35     50.33 o
  -1   2  16        3.48       13.00     13.13 o
   0   2  16      347.03      371.31     41.46 o
   1   2  16      211.24      240.28     21.89 o
   2   2  16       35.61       39.52     28.02 o
   3   2  16      336.77      306.90     31.73 o
   4   2  16      693.16      668.78     47.32 o
  -7   3  16        7.99        9.53     20.36 o
  -6   3  16      419.02      416.87     38.14 o
  -5   3  16       76.19       58.66     17.40 o
  -4   3  16      738.71      809.03     46.26 o
  -3   3  16        4.81        4.04     15.40 o
  -2   3  16      773.69      819.36     46.11 o
  -1   3  16       13.63       25.98     13.82 o
   0   3  16       22.74       17.55     18.85 o
   1   3  16       69.63       88.49     25.06 o
   2   3  16      921.04     1014.61     63.10 o
   3   3  16       40.00      -26.88     43.74 o
  -6   4  16      415.21      449.47     29.51 o
  -5   4  16       10.30       52.47     23.58 o
  -4   4  16      375.09      431.81     38.04 o
  -3   4  16       62.95       56.30     16.72 o
  -2   4  16      343.83      348.00     23.55 o
  -1   4  16      607.88      705.70     34.10 o
   0   4  16      552.44      642.08     35.26 o
   1   4  16       49.90       38.87     41.45 o
   2   4  16     1311.94     1631.94    127.02 o
   3   4  16      430.90      333.46     64.91 o
  -6   5  16      782.63      758.95     70.24 o
  -5   5  16       73.07       37.44     19.53 o
  -4   5  16      472.40      431.05     29.65 o
  -3   5  16      203.15      254.38     26.15 o
  -2   5  16      207.91      220.44     26.80 o
  -1   5  16       14.61      -11.63     17.74 o
   0   5  16     1139.44     1317.64     75.62 o
   1   5  16      218.76      166.39     35.30 o
   2   5  16      499.28      398.62     67.18 o
  -4   6  16       23.40       19.54     47.59 o
  -3   6  16      271.19      289.38     31.03 o
  -2   6  16      835.74      864.59     45.70 o
  -1   6  16      371.61      400.87     31.93 o
   0   6  16      455.78      441.61     27.67 o
   1   6  16      388.54      311.63     60.03 o
  -3  -5  17      321.21      296.33     51.78 o
  -2  -5  17      245.37      204.44     24.79 o
  -1  -5  17       30.90       47.23     29.02 o
   0  -5  17       67.32       18.99     27.35 o
   1  -5  17      255.12      377.70    104.47 o
  -4  -4  17      661.93      760.83     90.14 o
  -3  -4  17      126.07      105.23     30.06 o
  -2  -4  17      195.08      191.29     28.54 o
  -1  -4  17        1.28      -34.17     42.61 o
   0  -4  17       30.13      -10.00     23.44 o
   1  -4  17       14.05       81.43     31.02 o
   2  -4  17     1077.56     1139.11    198.83 o
  -5  -3  17      166.64      196.56     52.65 o
  -4  -3  17      348.34      386.81     59.24 o
  -3  -3  17      111.32       57.63     24.24 o
  -2  -3  17      234.11      187.11     41.67 o
  -1  -3  17      308.40      311.54     27.58 o
   0  -3  17      254.22      229.10     29.83 o
   1  -3  17      159.36      181.40     44.66 o
   2  -3  17      905.11     1054.39    129.90 o
  -6  -2  17      472.67      517.76     59.95 o
  -5  -2  17      132.04      118.80     44.50 o
  -4  -2  17       21.48      -24.83     32.23 o
  -3  -2  17      113.76       68.67     23.83 o
  -2  -2  17      148.13      145.78     29.28 o
  -1  -2  17        3.40       -8.16     20.19 o
   0  -2  17     1272.91     1462.55     58.22 o
   1  -2  17      548.63      642.11     54.76 o
   2  -2  17      767.77      869.45     40.42 o
   3  -2  17      780.83      817.82     91.28 o
  -6  -1  17      349.04      514.33     81.86 o
  -5  -1  17      511.74      615.26     58.63 o
  -4  -1  17       46.19       53.31     16.21 o
  -3  -1  17        0.30       46.85     29.07 o
  -2  -1  17      786.08      775.55     71.28 o
  -1  -1  17     1354.91     1377.56     49.73 o
   0  -1  17      575.06      638.91     37.52 o
   1  -1  17     1314.34     1559.40     78.87 o
   2  -1  17       31.13       47.03     28.69 o
   3  -1  17       92.90      153.17     69.12 o
  -6   0  17       74.40       -4.39     41.56 o
  -5   0  17      111.77       91.82     28.08 o
  -4   0  17      408.54      430.44     39.36 o
  -3   0  17       24.12       10.31     17.27 o
  -2   0  17     1426.26     1591.01     47.60 o
  -1   0  17     1174.44     1242.81     58.64 o
   0   0  17      268.52      307.98     24.94 o
   1   0  17     1036.51     1095.81     59.83 o
   2   0  17        0.15        0.78     26.81 o
   3   0  17      162.40      113.34     68.41 o
  -6   1  17      210.45      193.52     31.65 o
  -5   1  17      338.07      286.59     28.40 o
  -4   1  17     1102.85     1267.13     51.16 o
  -3   1  17     1520.62     1779.35     56.75 o
  -2   1  17      250.06      222.74     24.71 o
  -1   1  17     1139.86     1241.33     55.16 o
   0   1  17        5.31        0.01     16.80 o
   1   1  17      103.11       79.06     20.15 o
   2   1  17       11.25      -17.89     20.84 o
   3   1  17       10.58      -19.52     25.08 o
  -6   2  17      357.27      318.68     36.82 o
  -5   2  17      770.80      829.95     40.21 o
  -4   2  17       84.90       78.42     29.38 o
  -3   2  17     1982.19     2241.84     82.95 o
  -2   2  17       10.80       22.98     15.16 o
  -1   2  17      374.31      358.22     27.50 o
   0   2  17       31.37       10.72     22.70 o
   1   2  17        3.90       -1.47     19.98 o
   2   2  17        1.48      -25.21     25.21 o
   3   2  17      120.01      151.48     54.41 o
  -6   3  17       78.43       61.68     26.21 o
  -5   3  17      917.14      898.68     49.06 o
  -4   3  17       90.59       88.25     20.81 o
  -3   3  17      443.35      508.98     33.14 o
  -2   3  17       47.81       33.21     14.20 o
  -1   3  17      183.32      143.29     31.07 o
   0   3  17       39.09       27.34     24.61 o
   1   3  17       36.48       42.83     21.13 o
   2   3  17      226.44      177.23     48.66 o
  -5   4  17      767.82      821.90     47.41 o
  -4   4  17        1.04      -20.00     20.00 o
  -3   4  17      170.17      147.12     21.89 o
  -2   4  17      101.97      138.28     22.45 o
  -1   4  17       13.25       14.25     29.46 o
   0   4  17      415.42      603.49     43.86 o
   1   4  17      591.68      591.11    112.18 o
  -4   5  17       67.88       87.02     39.98 o
  -3   5  17      114.88      152.10     34.27 o
  -2   5  17      139.59      120.28     29.96 o
  -1   5  17      427.17      404.28     86.68 o
   0   5  17        2.22      -14.30     42.58 o
  -3  -3  18       28.37       47.87     48.29 o
  -2  -3  18       51.99       23.82     32.57 o
  -1  -3  18       23.35        2.41     43.60 o
   0  -3  18       76.14      101.42     33.08 o
  -4  -2  18      107.45       74.76     42.56 o
  -3  -2  18       21.08        8.22     30.96 o
  -2  -2  18        0.43       33.38     29.75 o
  -1  -2  18      815.20      859.68     50.02 o
   0  -2  18        8.83       33.86     29.18 o
   1  -2  18     2000.81     2324.60    149.73 o
  -4  -1  18      130.28       93.50     57.05 o
  -3  -1  18       55.21       81.44     31.72 o
  -2  -1  18       28.41        7.54     28.53 o
  -1  -1  18      639.16      651.10     95.29 o
   0  -1  18      303.50      419.22     43.10 o
   1  -1  18      679.11      750.56     69.28 o
  -4   0  18       38.04       36.29     29.82 o
  -3   0  18      732.04      762.34     63.44 o
  -2   0  18      133.31       89.16     58.56 o
  -1   0  18      607.65      775.98     66.76 o
   0   0  18      961.86     1105.14    174.75 o
   1   0  18       25.19      -33.69     33.69 o
  -4   1  18        6.24       48.01     38.15 o
  -3   1  18     1021.92     1096.46     81.07 o
  -2   1  18     1163.81     1178.04     80.73 o
  -1   1  18       88.69      109.20     51.92 o
   0   1  18      582.84      651.12     38.96 o
   1   1  18      120.67      135.73     37.17 o
  -4   2  18      628.07      593.90     54.22 o
  -3   2  18        5.07       11.48     26.93 o
  -2   2  18      828.66      803.80     44.90 o
  -1   2  18      188.28      157.85     28.60 o
   0   2  18       85.19      115.91     88.95 o
   1   2  18      106.63       69.54     35.60 o
  -3   3  18       31.17        0.53     31.11 o
  -2   3  18      100.12      109.17     46.01 o
  -1   3  18        4.31      -33.46     51.70 o
   0   3  18        7.27       19.22     25.71 o
 
